# Supplementary material for: Physiology governing diatom vs. dinoflagellate bloom and decline in coastal Santa Monica Bay
Source: Front Microbiol. 2023 Nov 29;14:1287326. doi: 10.3389/fmicb.2023.1287326 (PMC10716250; doi:10.3389/fmicb.2023.1287326)
Supplement: Supplementary file 1 [file Data_Sheet_1.zip]

Archive with 4 entries (3 files):
- DataSheet1/
- DataSheet1/TableS2-DEG_Table.csv
- DataSheet1/SuppFigures.docx
- DataSheet1/TableS1-Raw_CountTables.xls
