# Supplementary material for: Physiology governing diatom vs. dinoflagellate bloom and decline in coastal Santa Monica Bay
Source: Front Microbiol. 2023 Nov 29;14:1287326. doi: 10.3389/fmicb.2023.1287326 (PMC10716250; doi:10.3389/fmicb.2023.1287326)
Supplement: Supplementary file 1 [file Data_Sheet_1.zip › DataSheet1/TableS2-DEG_Table.csv]

ID	Tax	Year	KO	LogFC	Contrast
Diatom-K00012	Diatom	2018	K00012	-0.995856034	day11
Diatom-K00022	Diatom	2018	K00022	2.84798896	day11
Diatom-K00033	Diatom	2018	K00033	1.495421564	day11
Diatom-K00036	Diatom	2018	K00036	0.679186218	day11
Diatom-K00053	Diatom	2018	K00053	-0.745434948	day11
Diatom-K00218	Diatom	2018	K00218	-0.748661239	day11
Diatom-K00248	Diatom	2018	K00248	1.109522849	day11
Diatom-K00264	Diatom	2018	K00264	1.375412848	day11
Diatom-K00323	Diatom	2018	K00323	1.461045322	day11
Diatom-K00327	Diatom	2018	K00327	-0.935312737	day11
Diatom-K00340	Diatom	2018	K00340	3.118335029	day11
Diatom-K00469	Diatom	2018	K00469	1.899580122	day11
Diatom-K00485	Diatom	2018	K00485	2.776113732	day11
Diatom-K00521	Diatom	2018	K00521	1.500106549	day11
Diatom-K00616	Diatom	2018	K00616	1.523335594	day11
Diatom-K00710	Diatom	2018	K00710	2.728894985	day11
Diatom-K00731	Diatom	2018	K00731	1.847568958	day11
Diatom-K00757	Diatom	2018	K00757	-7.901293801	day11
Diatom-K00801	Diatom	2018	K00801	-2.93460606	day11
Diatom-K00814	Diatom	2018	K00814	-0.946570908	day11
Diatom-K00856	Diatom	2018	K00856	1.358826447	day11
Diatom-K00873	Diatom	2018	K00873	-0.459981627	day11
Diatom-K00895	Diatom	2018	K00895	-1.17546079	day11
Diatom-K00927	Diatom	2018	K00927	-0.341174426	day11
Diatom-K00965	Diatom	2018	K00965	-6.781537462	day11
Diatom-K01006	Diatom	2018	K01006	2.433206951	day11
Diatom-K01011	Diatom	2018	K01011	2.732759278	day11
Diatom-K01061	Diatom	2018	K01061	-6.350634243	day11
Diatom-K01179	Diatom	2018	K01179	1.844930646	day11
Diatom-K01183	Diatom	2018	K01183	0.653288084	day11
Diatom-K01225	Diatom	2018	K01225	7.085982311	day11
Diatom-K01251	Diatom	2018	K01251	-0.909943937	day11
Diatom-K01256	Diatom	2018	K01256	-1.342405138	day11
Diatom-K01315	Diatom	2018	K01315	1.274902699	day11
Diatom-K01341	Diatom	2018	K01341	5.977620391	day11
Diatom-K01490	Diatom	2018	K01490	-1.119335041	day11
Diatom-K01534	Diatom	2018	K01534	-2.349022264	day11
Diatom-K01535	Diatom	2018	K01535	-2.634788205	day11
Diatom-K01581	Diatom	2018	K01581	1.603885384	day11
Diatom-K01610	Diatom	2018	K01610	1.105321901	day11
Diatom-K01623	Diatom	2018	K01623	-1.350811724	day11
Diatom-K01626	Diatom	2018	K01626	1.006641917	day11
Diatom-K01637	Diatom	2018	K01637	1.894396709	day11
Diatom-K01655	Diatom	2018	K01655	-4.483842479	day11
Diatom-K01738	Diatom	2018	K01738	0.959481235	day11
Diatom-K01783	Diatom	2018	K01783	1.260907784	day11
Diatom-K01792	Diatom	2018	K01792	0.577893495	day11
Diatom-K01809	Diatom	2018	K01809	-2.02611561	day11
Diatom-K01810	Diatom	2018	K01810	0.788185626	day11
Diatom-K01845	Diatom	2018	K01845	-0.578146916	day11
Diatom-K01869	Diatom	2018	K01869	-1.111965763	day11
Diatom-K01870	Diatom	2018	K01870	-2.628629435	day11
Diatom-K01874	Diatom	2018	K01874	-1.87871962	day11
Diatom-K01880	Diatom	2018	K01880	-0.942340318	day11
Diatom-K01881	Diatom	2018	K01881	-1.166684778	day11
Diatom-K01897	Diatom	2018	K01897	0.864622671	day11
Diatom-K01899	Diatom	2018	K01899	1.924320374	day11
Diatom-K01953	Diatom	2018	K01953	0.575851909	day11
Diatom-K01969	Diatom	2018	K01969	2.20745701	day11
Diatom-K02112	Diatom	2018	K02112	2.1453217	day11
Diatom-K02115	Diatom	2018	K02115	-0.5163027	day11
Diatom-K02133	Diatom	2018	K02133	-2.40087366	day11
Diatom-K02144	Diatom	2018	K02144	-1.301965089	day11
Diatom-K02183	Diatom	2018	K02183	1.626713739	day11
Diatom-K02232	Diatom	2018	K02232	6.481046985	day11
Diatom-K02293	Diatom	2018	K02293	-0.952753664	day11
Diatom-K02355	Diatom	2018	K02355	-2.614188662	day11
Diatom-K02519	Diatom	2018	K02519	-1.344890992	day11
Diatom-K02575	Diatom	2018	K02575	2.808558019	day11
Diatom-K02638	Diatom	2018	K02638	2.210474998	day11
Diatom-K02639	Diatom	2018	K02639	-1.628573109	day11
Diatom-K02693	Diatom	2018	K02693	1.112121161	day11
Diatom-K02719	Diatom	2018	K02719	0.724253697	day11
Diatom-K02730	Diatom	2018	K02730	0.970600975	day11
Diatom-K02880	Diatom	2018	K02880	-3.16106605	day11
Diatom-K02894	Diatom	2018	K02894	-1.032767657	day11
Diatom-K02896	Diatom	2018	K02896	-1.123823155	day11
Diatom-K02900	Diatom	2018	K02900	-1.177877695	day11
Diatom-K02905	Diatom	2018	K02905	-2.170305778	day11
Diatom-K02908	Diatom	2018	K02908	-1.435735336	day11
Diatom-K02915	Diatom	2018	K02915	-1.001223986	day11
Diatom-K02930	Diatom	2018	K02930	0.741192209	day11
Diatom-K02938	Diatom	2018	K02938	-1.309665284	day11
Diatom-K02940	Diatom	2018	K02940	1.017541323	day11
Diatom-K02943	Diatom	2018	K02943	-1.054128775	day11
Diatom-K02951	Diatom	2018	K02951	2.627677681	day11
Diatom-K02953	Diatom	2018	K02953	-6.154186939	day11
Diatom-K02955	Diatom	2018	K02955	-1.942961286	day11
Diatom-K02962	Diatom	2018	K02962	1.488152109	day11
Diatom-K02966	Diatom	2018	K02966	0.052901495	day11
Diatom-K02969	Diatom	2018	K02969	-1.214251484	day11
Diatom-K02976	Diatom	2018	K02976	6.092404542	day11
Diatom-K02981	Diatom	2018	K02981	-1.05257399	day11
Diatom-K02984	Diatom	2018	K02984	0.586958161	day11
Diatom-K02987	Diatom	2018	K02987	-0.849722776	day11
Diatom-K03070	Diatom	2018	K03070	-1.633425505	day11
Diatom-K03086	Diatom	2018	K03086	1.425839501	day11
Diatom-K03231	Diatom	2018	K03231	-2.86031373	day11
Diatom-K03234	Diatom	2018	K03234	-0.719061997	day11
Diatom-K03235	Diatom	2018	K03235	-2.035467415	day11
Diatom-K03247	Diatom	2018	K03247	1.308163056	day11
Diatom-K03321	Diatom	2018	K03321	1.606835897	day11
Diatom-K03403	Diatom	2018	K03403	0.044739378	day11
Diatom-K03404	Diatom	2018	K03404	-0.523080088	day11
Diatom-K03522	Diatom	2018	K03522	1.899073407	day11
Diatom-K03671	Diatom	2018	K03671	-0.844623163	day11
Diatom-K03676	Diatom	2018	K03676	0.673512615	day11
Diatom-K03695	Diatom	2018	K03695	-1.423490649	day11
Diatom-K03773	Diatom	2018	K03773	1.062998867	day11
Diatom-K03839	Diatom	2018	K03839	2.787392299	day11
Diatom-K03969	Diatom	2018	K03969	-1.828286319	day11
Diatom-K04079	Diatom	2018	K04079	2.804010686	day11
Diatom-K04498	Diatom	2018	K04498	1.039179679	day11
Diatom-K04688	Diatom	2018	K04688	-2.015758211	day11
Diatom-K04712	Diatom	2018	K04712	-1.982840608	day11
Diatom-K05034	Diatom	2018	K05034	1.150272616	day11
Diatom-K05643	Diatom	2018	K05643	2.143724121	day11
Diatom-K05656	Diatom	2018	K05656	-4.874037651	day11
Diatom-K06027	Diatom	2018	K06027	-1.071532358	day11
Diatom-K06118	Diatom	2018	K06118	-1.344079694	day11
Diatom-K06207	Diatom	2018	K06207	-1.451285758	day11
Diatom-K06215	Diatom	2018	K06215	-1.90125526	day11
Diatom-K06670	Diatom	2018	K06670	-1.679906629	day11
Diatom-K07124	Diatom	2018	K07124	6.644244416	day11
Diatom-K07178	Diatom	2018	K07178	-4.611401369	day11
Diatom-K07300	Diatom	2018	K07300	1.679362293	day11
Diatom-K07374	Diatom	2018	K07374	-1.545969068	day11
Diatom-K07436	Diatom	2018	K07436	1.44887686	day11
Diatom-K07508	Diatom	2018	K07508	1.640889913	day11
Diatom-K07509	Diatom	2018	K07509	1.398316297	day11
Diatom-K07511	Diatom	2018	K07511	3.420779495	day11
Diatom-K07515	Diatom	2018	K07515	-1.000334567	day11
Diatom-K08490	Diatom	2018	K08490	-1.498608416	day11
Diatom-K08738	Diatom	2018	K08738	-0.83344093	day11
Diatom-K08803	Diatom	2018	K08803	4.905090245	day11
Diatom-K08907	Diatom	2018	K08907	-1.711821806	day11
Diatom-K08910	Diatom	2018	K08910	1.367511842	day11
Diatom-K09486	Diatom	2018	K09486	-1.230736936	day11
Diatom-K09487	Diatom	2018	K09487	-1.130185284	day11
Diatom-K09490	Diatom	2018	K09490	-1.615668094	day11
Diatom-K09523	Diatom	2018	K09523	-1.392034885	day11
Diatom-K09864	Diatom	2018	K09864	1.58321366	day11
Diatom-K10151	Diatom	2018	K10151	1.627161091	day11
Diatom-K10249	Diatom	2018	K10249	-1.226185764	day11
Diatom-K10257	Diatom	2018	K10257	-1.997733256	day11
Diatom-K10960	Diatom	2018	K10960	-0.63362144	day11
Diatom-K11000	Diatom	2018	K11000	-0.594718783	day11
Diatom-K11187	Diatom	2018	K11187	1.937996505	day11
Diatom-K11428	Diatom	2018	K11428	-3.785347599	day11
Diatom-K11599	Diatom	2018	K11599	-1.761796895	day11
Diatom-K11607	Diatom	2018	K11607	2.859798786	day11
Diatom-K11840	Diatom	2018	K11840	-2.208743705	day11
Diatom-K11886	Diatom	2018	K11886	-3.307648876	day11
Diatom-K12304	Diatom	2018	K12304	-1.083032217	day11
Diatom-K12418	Diatom	2018	K12418	-1.251340303	day11
Diatom-K12450	Diatom	2018	K12450	1.087099716	day11
Diatom-K12451	Diatom	2018	K12451	1.227447438	day11
Diatom-K12483	Diatom	2018	K12483	1.768863114	day11
Diatom-K12613	Diatom	2018	K12613	5.642535461	day11
Diatom-K12856	Diatom	2018	K12856	-2.713267473	day11
Diatom-K12873	Diatom	2018	K12873	-2.878981815	day11
Diatom-K13100	Diatom	2018	K13100	-3.455881138	day11
Diatom-K13348	Diatom	2018	K13348	0.099728832	day11
Diatom-K13412	Diatom	2018	K13412	1.051383274	day11
Diatom-K13606	Diatom	2018	K13606	-1.785604823	day11
Diatom-K13755	Diatom	2018	K13755	-1.608616755	day11
Diatom-K13858	Diatom	2018	K13858	1.78545468	day11
Diatom-K13993	Diatom	2018	K13993	-2.211163679	day11
Diatom-K14437	Diatom	2018	K14437	-4.272311655	day11
Diatom-K14442	Diatom	2018	K14442	4.548919132	day11
Diatom-K14457	Diatom	2018	K14457	5.898740808	day11
Diatom-K14674	Diatom	2018	K14674	1.701731	day11
Diatom-K14683	Diatom	2018	K14683	2.889116266	day11
Diatom-K14684	Diatom	2018	K14684	-3.675176448	day11
Diatom-K15102	Diatom	2018	K15102	-0.849742565	day11
Diatom-K15111	Diatom	2018	K15111	-1.949077626	day11
Diatom-K15216	Diatom	2018	K15216	6.807327185	day11
Diatom-K15272	Diatom	2018	K15272	-1.084562463	day11
Diatom-K15275	Diatom	2018	K15275	-0.914332142	day11
Diatom-K15283	Diatom	2018	K15283	-0.471453736	day11
Diatom-K16194	Diatom	2018	K16194	6.746239667	day11
Diatom-K17086	Diatom	2018	K17086	0.772696756	day11
Diatom-K17732	Diatom	2018	K17732	1.857609496	day11
Diatom-K17900	Diatom	2018	K17900	-6.671603091	day11
Diatom-K18443	Diatom	2018	K18443	2.50037167	day11
Diatom-K19015	Diatom	2018	K19015	5.533557339	day11
Diatom-K19909	Diatom	2018	K19909	4.000959328	day11
Diatom-K19910	Diatom	2018	K19910	1.615358843	day11
Diatom-K20292	Diatom	2018	K20292	-1.545529698	day11
Diatom-K20370	Diatom	2018	K20370	4.004122126	day11
Diatom-K20940	Diatom	2018	K20940	3.758104905	day11
Diatom-K20989	Diatom	2018	K20989	0.802890968	day11
Diatom-K21737	Diatom	2018	K21737	-0.968694399	day11
Diatom-K00012	Diatom	2018	K00012	-1.116855634	day3
Diatom-K00134	Diatom	2018	K00134	0.823689528	day3
Diatom-K00140	Diatom	2018	K00140	-1.179056386	day3
Diatom-K00323	Diatom	2018	K00323	1.172450436	day3
Diatom-K00434	Diatom	2018	K00434	0.891256004	day3
Diatom-K00485	Diatom	2018	K00485	0.948817208	day3
Diatom-K00486	Diatom	2018	K00486	3.093806295	day3
Diatom-K00602	Diatom	2018	K00602	2.753147494	day3
Diatom-K00620	Diatom	2018	K00620	3.264122205	day3
Diatom-K00654	Diatom	2018	K00654	1.961364027	day3
Diatom-K00757	Diatom	2018	K00757	-3.024504154	day3
Diatom-K00855	Diatom	2018	K00855	2.797557328	day3
Diatom-K00927	Diatom	2018	K00927	0.825501661	day3
Diatom-K01251	Diatom	2018	K01251	1.96633994	day3
Diatom-K01417	Diatom	2018	K01417	1.908749155	day3
Diatom-K01623	Diatom	2018	K01623	-2.992803654	day3
Diatom-K01624	Diatom	2018	K01624	-0.420916874	day3
Diatom-K01655	Diatom	2018	K01655	-3.480432676	day3
Diatom-K01711	Diatom	2018	K01711	-0.745971816	day3
Diatom-K01736	Diatom	2018	K01736	4.746334203	day3
Diatom-K01783	Diatom	2018	K01783	1.610951442	day3
Diatom-K01792	Diatom	2018	K01792	1.022776803	day3
Diatom-K01870	Diatom	2018	K01870	-2.173778588	day3
Diatom-K01948	Diatom	2018	K01948	2.750794723	day3
Diatom-K02132	Diatom	2018	K02132	-1.028345817	day3
Diatom-K02148	Diatom	2018	K02148	2.015781422	day3
Diatom-K02639	Diatom	2018	K02639	-1.394397685	day3
Diatom-K02716	Diatom	2018	K02716	-1.060053611	day3
Diatom-K02865	Diatom	2018	K02865	1.373060426	day3
Diatom-K02876	Diatom	2018	K02876	-1.214395265	day3
Diatom-K02877	Diatom	2018	K02877	1.788765473	day3
Diatom-K02880	Diatom	2018	K02880	-3.157584842	day3
Diatom-K02918	Diatom	2018	K02918	1.173269706	day3
Diatom-K02947	Diatom	2018	K02947	-1.145416991	day3
Diatom-K02955	Diatom	2018	K02955	-1.229081035	day3
Diatom-K02966	Diatom	2018	K02966	1.034235358	day3
Diatom-K02975	Diatom	2018	K02975	-1.231064293	day3
Diatom-K03231	Diatom	2018	K03231	-2.72998895	day3
Diatom-K03403	Diatom	2018	K03403	1.24779948	day3
Diatom-K03777	Diatom	2018	K03777	4.083602952	day3
Diatom-K03798	Diatom	2018	K03798	0.615717212	day3
Diatom-K03839	Diatom	2018	K03839	0.744716847	day3
Diatom-K04043	Diatom	2018	K04043	-1.416379705	day3
Diatom-K04565	Diatom	2018	K04565	-5.580844139	day3
Diatom-K05656	Diatom	2018	K05656	-2.144571921	day3
Diatom-K05765	Diatom	2018	K05765	-1.671148357	day3
Diatom-K05808	Diatom	2018	K05808	1.059556852	day3
Diatom-K06067	Diatom	2018	K06067	1.927887987	day3
Diatom-K06254	Diatom	2018	K06254	-1.732452011	day3
Diatom-K07238	Diatom	2018	K07238	0.816009198	day3
Diatom-K07515	Diatom	2018	K07515	-2.783218236	day3
Diatom-K08516	Diatom	2018	K08516	-2.23745308	day3
Diatom-K08901	Diatom	2018	K08901	2.750956471	day3
Diatom-K08907	Diatom	2018	K08907	-1.110299015	day3
Diatom-K08910	Diatom	2018	K08910	1.261231048	day3
Diatom-K09490	Diatom	2018	K09490	-1.033206967	day3
Diatom-K09839	Diatom	2018	K09839	2.418446317	day3
Diatom-K10357	Diatom	2018	K10357	-0.341363539	day3
Diatom-K10626	Diatom	2018	K10626	2.071101506	day3
Diatom-K11840	Diatom	2018	K11840	-3.023692466	day3
Diatom-K11886	Diatom	2018	K11886	-4.796869003	day3
Diatom-K12304	Diatom	2018	K12304	-1.667970322	day3
Diatom-K12394	Diatom	2018	K12394	4.051444966	day3
Diatom-K12572	Diatom	2018	K12572	1.782895235	day3
Diatom-K12856	Diatom	2018	K12856	-2.439659637	day3
Diatom-K12872	Diatom	2018	K12872	2.927350567	day3
Diatom-K12873	Diatom	2018	K12873	-2.977901582	day3
Diatom-K13750	Diatom	2018	K13750	-1.067420179	day3
Diatom-K13755	Diatom	2018	K13755	-1.147482674	day3
Diatom-K13858	Diatom	2018	K13858	2.393949043	day3
Diatom-K13993	Diatom	2018	K13993	-0.875323425	day3
Diatom-K14437	Diatom	2018	K14437	-2.856790501	day3
Diatom-K14683	Diatom	2018	K14683	1.37307209	day3
Diatom-K14684	Diatom	2018	K14684	1.810767589	day3
Diatom-K14997	Diatom	2018	K14997	1.552920374	day3
Diatom-K15040	Diatom	2018	K15040	1.772490592	day3
Diatom-K15275	Diatom	2018	K15275	-0.537395927	day3
Diatom-K15290	Diatom	2018	K15290	2.677612275	day3
Diatom-K15372	Diatom	2018	K15372	1.615091245	day3
Diatom-K17732	Diatom	2018	K17732	1.129877353	day3
Diatom-K17795	Diatom	2018	K17795	2.122842704	day3
Diatom-K17893	Diatom	2018	K17893	9.360852509	day3
Diatom-K19269	Diatom	2018	K19269	0.920694487	day3
Diatom-K00006	Diatom	2018	K00006	1.846415897	day5
Diatom-K00011	Diatom	2018	K00011	1.470564393	day5
Diatom-K00012	Diatom	2018	K00012	-0.490397492	day5
Diatom-K00033	Diatom	2018	K00033	0.726010618	day5
Diatom-K00036	Diatom	2018	K00036	0.576534701	day5
Diatom-K00052	Diatom	2018	K00052	-4.154973135	day5
Diatom-K00053	Diatom	2018	K00053	-3.038474768	day5
Diatom-K00057	Diatom	2018	K00057	2.472289245	day5
Diatom-K00058	Diatom	2018	K00058	-2.491617597	day5
Diatom-K00099	Diatom	2018	K00099	-0.678638091	day5
Diatom-K00134	Diatom	2018	K00134	0.95960817	day5
Diatom-K00140	Diatom	2018	K00140	-1.115957201	day5
Diatom-K00161	Diatom	2018	K00161	-1.133130086	day5
Diatom-K00162	Diatom	2018	K00162	-1.009381631	day5
Diatom-K00164	Diatom	2018	K00164	-1.182006171	day5
Diatom-K00208	Diatom	2018	K00208	-1.661486249	day5
Diatom-K00218	Diatom	2018	K00218	-1.406478197	day5
Diatom-K00228	Diatom	2018	K00228	-0.972372096	day5
Diatom-K00231	Diatom	2018	K00231	-1.13501919	day5
Diatom-K00262	Diatom	2018	K00262	1.079637602	day5
Diatom-K00264	Diatom	2018	K00264	-2.118619389	day5
Diatom-K00281	Diatom	2018	K00281	3.762280205	day5
Diatom-K00284	Diatom	2018	K00284	2.23774145	day5
Diatom-K00294	Diatom	2018	K00294	1.423114793	day5
Diatom-K00322	Diatom	2018	K00322	-1.041970375	day5
Diatom-K00323	Diatom	2018	K00323	1.141921402	day5
Diatom-K00327	Diatom	2018	K00327	-1.893735805	day5
Diatom-K00340	Diatom	2018	K00340	-5.876228094	day5
Diatom-K00366	Diatom	2018	K00366	6.615004923	day5
Diatom-K00387	Diatom	2018	K00387	1.179876046	day5
Diatom-K00390	Diatom	2018	K00390	-0.757269151	day5
Diatom-K00428	Diatom	2018	K00428	0.693841518	day5
Diatom-K00434	Diatom	2018	K00434	1.24315165	day5
Diatom-K00461	Diatom	2018	K00461	4.385392794	day5
Diatom-K00472	Diatom	2018	K00472	0.754618187	day5
Diatom-K00486	Diatom	2018	K00486	1.846343496	day5
Diatom-K00500	Diatom	2018	K00500	2.834778299	day5
Diatom-K00521	Diatom	2018	K00521	0.75442127	day5
Diatom-K00602	Diatom	2018	K00602	-1.248532925	day5
Diatom-K00616	Diatom	2018	K00616	1.254804971	day5
Diatom-K00627	Diatom	2018	K00627	-0.704610612	day5
Diatom-K00645	Diatom	2018	K00645	4.007218288	day5
Diatom-K00731	Diatom	2018	K00731	2.51080428	day5
Diatom-K00757	Diatom	2018	K00757	-2.335350337	day5
Diatom-K00761	Diatom	2018	K00761	1.400645107	day5
Diatom-K00764	Diatom	2018	K00764	-1.933226973	day5
Diatom-K00765	Diatom	2018	K00765	-1.840503306	day5
Diatom-K00766	Diatom	2018	K00766	-0.982111837	day5
Diatom-K00789	Diatom	2018	K00789	-1.15627261	day5
Diatom-K00820	Diatom	2018	K00820	0.489277887	day5
Diatom-K00823	Diatom	2018	K00823	3.667443973	day5
Diatom-K00831	Diatom	2018	K00831	-5.461540944	day5
Diatom-K00855	Diatom	2018	K00855	1.095559942	day5
Diatom-K00858	Diatom	2018	K00858	1.367850717	day5
Diatom-K00863	Diatom	2018	K00863	1.159035806	day5
Diatom-K00895	Diatom	2018	K00895	-2.208886988	day5
Diatom-K00919	Diatom	2018	K00919	-2.241620583	day5
Diatom-K00926	Diatom	2018	K00926	-1.00249182	day5
Diatom-K00927	Diatom	2018	K00927	0.343186953	day5
Diatom-K00933	Diatom	2018	K00933	-1.974622925	day5
Diatom-K00939	Diatom	2018	K00939	-0.75941046	day5
Diatom-K00940	Diatom	2018	K00940	-1.480961105	day5
Diatom-K00944	Diatom	2018	K00944	1.468642761	day5
Diatom-K00958	Diatom	2018	K00958	4.345870481	day5
Diatom-K00962	Diatom	2018	K00962	-1.794783228	day5
Diatom-K00991	Diatom	2018	K00991	-1.972667849	day5
Diatom-K01006	Diatom	2018	K01006	3.302091528	day5
Diatom-K01100	Diatom	2018	K01100	0.93168156	day5
Diatom-K01179	Diatom	2018	K01179	1.709394013	day5
Diatom-K01183	Diatom	2018	K01183	0.834457102	day5
Diatom-K01251	Diatom	2018	K01251	-1.26103453	day5
Diatom-K01312	Diatom	2018	K01312	1.839058193	day5
Diatom-K01315	Diatom	2018	K01315	0.921824441	day5
Diatom-K01354	Diatom	2018	K01354	1.256791435	day5
Diatom-K01358	Diatom	2018	K01358	-1.466715358	day5
Diatom-K01379	Diatom	2018	K01379	0.864563953	day5
Diatom-K01408	Diatom	2018	K01408	1.29037188	day5
Diatom-K01424	Diatom	2018	K01424	3.831062508	day5
Diatom-K01433	Diatom	2018	K01433	-2.130573288	day5
Diatom-K01443	Diatom	2018	K01443	2.993791029	day5
Diatom-K01490	Diatom	2018	K01490	-2.117815125	day5
Diatom-K01535	Diatom	2018	K01535	-0.82152762	day5
Diatom-K01539	Diatom	2018	K01539	-1.627175617	day5
Diatom-K01595	Diatom	2018	K01595	-0.968761129	day5
Diatom-K01599	Diatom	2018	K01599	-1.080353307	day5
Diatom-K01609	Diatom	2018	K01609	-0.707732614	day5
Diatom-K01623	Diatom	2018	K01623	-2.398499902	day5
Diatom-K01624	Diatom	2018	K01624	-0.562215006	day5
Diatom-K01626	Diatom	2018	K01626	-1.838425322	day5
Diatom-K01647	Diatom	2018	K01647	-1.049882035	day5
Diatom-K01649	Diatom	2018	K01649	-2.850392352	day5
Diatom-K01662	Diatom	2018	K01662	-0.857903126	day5
Diatom-K01689	Diatom	2018	K01689	-0.797438565	day5
Diatom-K01694	Diatom	2018	K01694	-1.035849314	day5
Diatom-K01698	Diatom	2018	K01698	-1.578215471	day5
Diatom-K01702	Diatom	2018	K01702	-1.344016288	day5
Diatom-K01711	Diatom	2018	K01711	1.325161868	day5
Diatom-K01749	Diatom	2018	K01749	-0.988375718	day5
Diatom-K01756	Diatom	2018	K01756	-1.786629144	day5
Diatom-K01758	Diatom	2018	K01758	-0.792111056	day5
Diatom-K01783	Diatom	2018	K01783	1.381401787	day5
Diatom-K01792	Diatom	2018	K01792	0.843248776	day5
Diatom-K01803	Diatom	2018	K01803	0.755789735	day5
Diatom-K01834	Diatom	2018	K01834	-0.575694744	day5
Diatom-K01835	Diatom	2018	K01835	0.333015335	day5
Diatom-K01845	Diatom	2018	K01845	-1.010862591	day5
Diatom-K01867	Diatom	2018	K01867	-1.194922702	day5
Diatom-K01868	Diatom	2018	K01868	-1.486586957	day5
Diatom-K01869	Diatom	2018	K01869	-1.838284899	day5
Diatom-K01870	Diatom	2018	K01870	-2.72666636	day5
Diatom-K01872	Diatom	2018	K01872	-1.190386691	day5
Diatom-K01873	Diatom	2018	K01873	-2.214686486	day5
Diatom-K01874	Diatom	2018	K01874	-2.05215296	day5
Diatom-K01875	Diatom	2018	K01875	-0.908221274	day5
Diatom-K01876	Diatom	2018	K01876	-1.654395873	day5
Diatom-K01880	Diatom	2018	K01880	-0.766614117	day5
Diatom-K01881	Diatom	2018	K01881	-1.550511515	day5
Diatom-K01885	Diatom	2018	K01885	-1.335081767	day5
Diatom-K01887	Diatom	2018	K01887	-2.386533537	day5
Diatom-K01889	Diatom	2018	K01889	-1.189217467	day5
Diatom-K01890	Diatom	2018	K01890	-1.118906632	day5
Diatom-K01914	Diatom	2018	K01914	-0.683985182	day5
Diatom-K01915	Diatom	2018	K01915	0.577041008	day5
Diatom-K01939	Diatom	2018	K01939	-1.171939513	day5
Diatom-K01940	Diatom	2018	K01940	-0.491800225	day5
Diatom-K01952	Diatom	2018	K01952	-2.867486059	day5
Diatom-K01953	Diatom	2018	K01953	-1.069206816	day5
Diatom-K01969	Diatom	2018	K01969	1.961161138	day5
Diatom-K02051	Diatom	2018	K02051	1.607897352	day5
Diatom-K02078	Diatom	2018	K02078	-0.868112995	day5
Diatom-K02112	Diatom	2018	K02112	2.320820106	day5
Diatom-K02115	Diatom	2018	K02115	-2.144211593	day5
Diatom-K02132	Diatom	2018	K02132	-0.817514404	day5
Diatom-K02133	Diatom	2018	K02133	-1.039050266	day5
Diatom-K02134	Diatom	2018	K02134	-1.238221163	day5
Diatom-K02144	Diatom	2018	K02144	-1.150842656	day5
Diatom-K02149	Diatom	2018	K02149	-1.639180984	day5
Diatom-K02153	Diatom	2018	K02153	-3.010986642	day5
Diatom-K02183	Diatom	2018	K02183	1.428796271	day5
Diatom-K02266	Diatom	2018	K02266	-1.563365693	day5
Diatom-K02291	Diatom	2018	K02291	0.914808226	day5
Diatom-K02293	Diatom	2018	K02293	-1.101301572	day5
Diatom-K02355	Diatom	2018	K02355	-0.52818444	day5
Diatom-K02356	Diatom	2018	K02356	-2.27258649	day5
Diatom-K02357	Diatom	2018	K02357	-0.87677161	day5
Diatom-K02358	Diatom	2018	K02358	-0.92874568	day5
Diatom-K02377	Diatom	2018	K02377	-0.862559171	day5
Diatom-K02519	Diatom	2018	K02519	-1.60836619	day5
Diatom-K02520	Diatom	2018	K02520	-1.283727653	day5
Diatom-K02575	Diatom	2018	K02575	2.511532296	day5
Diatom-K02636	Diatom	2018	K02636	0.525535427	day5
Diatom-K02639	Diatom	2018	K02639	-3.587939673	day5
Diatom-K02641	Diatom	2018	K02641	-0.368674904	day5
Diatom-K02692	Diatom	2018	K02692	8.692060571	day5
Diatom-K02693	Diatom	2018	K02693	1.072832785	day5
Diatom-K02716	Diatom	2018	K02716	-1.039922735	day5
Diatom-K02719	Diatom	2018	K02719	2.654768484	day5
Diatom-K02864	Diatom	2018	K02864	-1.042552139	day5
Diatom-K02865	Diatom	2018	K02865	-1.623011229	day5
Diatom-K02866	Diatom	2018	K02866	-2.112769819	day5
Diatom-K02872	Diatom	2018	K02872	-1.272374482	day5
Diatom-K02873	Diatom	2018	K02873	-1.651368577	day5
Diatom-K02875	Diatom	2018	K02875	-3.719552956	day5
Diatom-K02876	Diatom	2018	K02876	-0.855758398	day5
Diatom-K02877	Diatom	2018	K02877	-0.95616992	day5
Diatom-K02879	Diatom	2018	K02879	-1.890354893	day5
Diatom-K02880	Diatom	2018	K02880	-4.14879708	day5
Diatom-K02882	Diatom	2018	K02882	-4.091799206	day5
Diatom-K02883	Diatom	2018	K02883	-1.045180068	day5
Diatom-K02885	Diatom	2018	K02885	-1.193592532	day5
Diatom-K02889	Diatom	2018	K02889	-1.492635407	day5
Diatom-K02891	Diatom	2018	K02891	-0.710528531	day5
Diatom-K02893	Diatom	2018	K02893	-0.381968492	day5
Diatom-K02896	Diatom	2018	K02896	-1.919386898	day5
Diatom-K02898	Diatom	2018	K02898	-1.525791208	day5
Diatom-K02900	Diatom	2018	K02900	-1.215575511	day5
Diatom-K02901	Diatom	2018	K02901	-1.065117055	day5
Diatom-K02903	Diatom	2018	K02903	-2.768884913	day5
Diatom-K02908	Diatom	2018	K02908	-1.354998079	day5
Diatom-K02910	Diatom	2018	K02910	-3.750922947	day5
Diatom-K02915	Diatom	2018	K02915	-1.346215013	day5
Diatom-K02918	Diatom	2018	K02918	-0.943800402	day5
Diatom-K02920	Diatom	2018	K02920	-2.276862772	day5
Diatom-K02923	Diatom	2018	K02923	-0.764657567	day5
Diatom-K02925	Diatom	2018	K02925	-1.03756651	day5
Diatom-K02930	Diatom	2018	K02930	-0.773781318	day5
Diatom-K02932	Diatom	2018	K02932	-1.282044732	day5
Diatom-K02934	Diatom	2018	K02934	-0.952975043	day5
Diatom-K02936	Diatom	2018	K02936	-0.764787574	day5
Diatom-K02937	Diatom	2018	K02937	-0.934088993	day5
Diatom-K02938	Diatom	2018	K02938	-2.008446436	day5
Diatom-K02940	Diatom	2018	K02940	-0.924625845	day5
Diatom-K02941	Diatom	2018	K02941	-1.29797265	day5
Diatom-K02943	Diatom	2018	K02943	-0.912776696	day5
Diatom-K02945	Diatom	2018	K02945	-1.297271925	day5
Diatom-K02947	Diatom	2018	K02947	-0.686799283	day5
Diatom-K02951	Diatom	2018	K02951	2.341791742	day5
Diatom-K02953	Diatom	2018	K02953	-5.269164943	day5
Diatom-K02955	Diatom	2018	K02955	-2.889026158	day5
Diatom-K02956	Diatom	2018	K02956	-1.203845077	day5
Diatom-K02957	Diatom	2018	K02957	-3.346359737	day5
Diatom-K02958	Diatom	2018	K02958	-2.549613951	day5
Diatom-K02966	Diatom	2018	K02966	-1.80632114	day5
Diatom-K02969	Diatom	2018	K02969	-1.674799382	day5
Diatom-K02970	Diatom	2018	K02970	-4.366766264	day5
Diatom-K02971	Diatom	2018	K02971	-2.024774087	day5
Diatom-K02974	Diatom	2018	K02974	-1.482978741	day5
Diatom-K02979	Diatom	2018	K02979	-2.521155745	day5
Diatom-K02981	Diatom	2018	K02981	-2.37360703	day5
Diatom-K02984	Diatom	2018	K02984	-0.806977395	day5
Diatom-K02985	Diatom	2018	K02985	-1.369414402	day5
Diatom-K02987	Diatom	2018	K02987	-1.492509886	day5
Diatom-K02989	Diatom	2018	K02989	-2.029040505	day5
Diatom-K02991	Diatom	2018	K02991	-1.280131273	day5
Diatom-K02993	Diatom	2018	K02993	-1.279736214	day5
Diatom-K02995	Diatom	2018	K02995	-1.488153211	day5
Diatom-K02998	Diatom	2018	K02998	-0.732002675	day5
Diatom-K03028	Diatom	2018	K03028	1.059374696	day5
Diatom-K03062	Diatom	2018	K03062	0.981789116	day5
Diatom-K03065	Diatom	2018	K03065	1.243389423	day5
Diatom-K03070	Diatom	2018	K03070	-0.808723135	day5
Diatom-K03100	Diatom	2018	K03100	1.333126864	day5
Diatom-K03111	Diatom	2018	K03111	3.007977862	day5
Diatom-K03143	Diatom	2018	K03143	3.580931595	day5
Diatom-K03144	Diatom	2018	K03144	1.734419819	day5
Diatom-K03152	Diatom	2018	K03152	1.65735684	day5
Diatom-K03164	Diatom	2018	K03164	-1.50828087	day5
Diatom-K03217	Diatom	2018	K03217	-1.027825655	day5
Diatom-K03231	Diatom	2018	K03231	-0.650344139	day5
Diatom-K03234	Diatom	2018	K03234	-1.068835713	day5
Diatom-K03235	Diatom	2018	K03235	-1.226149261	day5
Diatom-K03237	Diatom	2018	K03237	-1.595309061	day5
Diatom-K03238	Diatom	2018	K03238	-2.132011524	day5
Diatom-K03242	Diatom	2018	K03242	-1.393595857	day5
Diatom-K03243	Diatom	2018	K03243	-2.088172701	day5
Diatom-K03247	Diatom	2018	K03247	-1.644670581	day5
Diatom-K03251	Diatom	2018	K03251	-1.437346577	day5
Diatom-K03253	Diatom	2018	K03253	-1.290551925	day5
Diatom-K03254	Diatom	2018	K03254	-1.174560078	day5
Diatom-K03265	Diatom	2018	K03265	-1.821654656	day5
Diatom-K03283	Diatom	2018	K03283	0.304762435	day5
Diatom-K03301	Diatom	2018	K03301	-1.320177281	day5
Diatom-K03307	Diatom	2018	K03307	1.80719986	day5
Diatom-K03320	Diatom	2018	K03320	-0.8784368	day5
Diatom-K03321	Diatom	2018	K03321	2.133692288	day5
Diatom-K03347	Diatom	2018	K03347	1.588301383	day5
Diatom-K03403	Diatom	2018	K03403	0.499702042	day5
Diatom-K03404	Diatom	2018	K03404	-0.811901161	day5
Diatom-K03428	Diatom	2018	K03428	-2.312433016	day5
Diatom-K03453	Diatom	2018	K03453	-0.752909473	day5
Diatom-K03526	Diatom	2018	K03526	-1.084094581	day5
Diatom-K03527	Diatom	2018	K03527	-0.737358801	day5
Diatom-K03545	Diatom	2018	K03545	-1.500664361	day5
Diatom-K03564	Diatom	2018	K03564	-1.971879135	day5
Diatom-K03596	Diatom	2018	K03596	-1.24158137	day5
Diatom-K03676	Diatom	2018	K03676	-0.572836836	day5
Diatom-K03687	Diatom	2018	K03687	-2.312863935	day5
Diatom-K03695	Diatom	2018	K03695	-0.60924227	day5
Diatom-K03696	Diatom	2018	K03696	1.165490726	day5
Diatom-K03704	Diatom	2018	K03704	-1.56416949	day5
Diatom-K03762	Diatom	2018	K03762	0.841823549	day5
Diatom-K03769	Diatom	2018	K03769	-1.337281038	day5
Diatom-K03773	Diatom	2018	K03773	1.720894782	day5
Diatom-K03782	Diatom	2018	K03782	1.351883292	day5
Diatom-K03798	Diatom	2018	K03798	-0.333763314	day5
Diatom-K03839	Diatom	2018	K03839	-7.448609486	day5
Diatom-K03841	Diatom	2018	K03841	0.626981143	day5
Diatom-K03844	Diatom	2018	K03844	3.004720748	day5
Diatom-K03847	Diatom	2018	K03847	3.099165448	day5
Diatom-K03885	Diatom	2018	K03885	6.38443646	day5
Diatom-K03969	Diatom	2018	K03969	-0.955153888	day5
Diatom-K03978	Diatom	2018	K03978	2.091173202	day5
Diatom-K04040	Diatom	2018	K04040	-0.856176783	day5
Diatom-K04043	Diatom	2018	K04043	-1.324001004	day5
Diatom-K04077	Diatom	2018	K04077	-1.763268338	day5
Diatom-K04078	Diatom	2018	K04078	-1.594042457	day5
Diatom-K04079	Diatom	2018	K04079	3.157261599	day5
Diatom-K04345	Diatom	2018	K04345	6.354142594	day5
Diatom-K04482	Diatom	2018	K04482	4.243088427	day5
Diatom-K04565	Diatom	2018	K04565	-3.694481806	day5
Diatom-K04567	Diatom	2018	K04567	-1.197006342	day5
Diatom-K04615	Diatom	2018	K04615	1.236817994	day5
Diatom-K04648	Diatom	2018	K04648	2.166097984	day5
Diatom-K04688	Diatom	2018	K04688	-4.141349569	day5
Diatom-K05034	Diatom	2018	K05034	0.868931771	day5
Diatom-K05641	Diatom	2018	K05641	4.467195484	day5
Diatom-K05643	Diatom	2018	K05643	1.825090444	day5
Diatom-K05648	Diatom	2018	K05648	3.525949055	day5
Diatom-K05656	Diatom	2018	K05656	-3.949075303	day5
Diatom-K05665	Diatom	2018	K05665	-4.57224435	day5
Diatom-K05765	Diatom	2018	K05765	-1.821696595	day5
Diatom-K05768	Diatom	2018	K05768	1.288062364	day5
Diatom-K05808	Diatom	2018	K05808	0.728207037	day5
Diatom-K05838	Diatom	2018	K05838	-1.514349326	day5
Diatom-K05863	Diatom	2018	K05863	-1.733999948	day5
Diatom-K05868	Diatom	2018	K05868	-2.061729981	day5
Diatom-K05916	Diatom	2018	K05916	1.261288607	day5
Diatom-K06095	Diatom	2018	K06095	-1.317763874	day5
Diatom-K06118	Diatom	2018	K06118	-0.86612641	day5
Diatom-K06158	Diatom	2018	K06158	7.237121439	day5
Diatom-K06174	Diatom	2018	K06174	-0.894604493	day5
Diatom-K06177	Diatom	2018	K06177	-1.332334482	day5
Diatom-K06185	Diatom	2018	K06185	2.778329481	day5
Diatom-K06188	Diatom	2018	K06188	0.861708601	day5
Diatom-K06215	Diatom	2018	K06215	-3.067922996	day5
Diatom-K06252	Diatom	2018	K06252	-0.949559275	day5
Diatom-K06254	Diatom	2018	K06254	-1.066721604	day5
Diatom-K06258	Diatom	2018	K06258	4.786743411	day5
Diatom-K06269	Diatom	2018	K06269	-2.115295154	day5
Diatom-K06670	Diatom	2018	K06670	-0.907720956	day5
Diatom-K06696	Diatom	2018	K06696	1.375674857	day5
Diatom-K06699	Diatom	2018	K06699	2.136277362	day5
Diatom-K06891	Diatom	2018	K06891	-1.336847365	day5
Diatom-K06942	Diatom	2018	K06942	-0.954536592	day5
Diatom-K06990	Diatom	2018	K06990	2.233959794	day5
Diatom-K07030	Diatom	2018	K07030	1.935731501	day5
Diatom-K07178	Diatom	2018	K07178	-2.457116648	day5
Diatom-K07300	Diatom	2018	K07300	1.599034287	day5
Diatom-K07304	Diatom	2018	K07304	1.289422917	day5
Diatom-K07342	Diatom	2018	K07342	-1.057405604	day5
Diatom-K07436	Diatom	2018	K07436	1.640858265	day5
Diatom-K07511	Diatom	2018	K07511	2.036430695	day5
Diatom-K07515	Diatom	2018	K07515	-2.676607691	day5
Diatom-K07568	Diatom	2018	K07568	-0.746961227	day5
Diatom-K07739	Diatom	2018	K07739	-3.25537148	day5
Diatom-K08059	Diatom	2018	K08059	6.171140097	day5
Diatom-K08516	Diatom	2018	K08516	-1.805791257	day5
Diatom-K08568	Diatom	2018	K08568	0.725549827	day5
Diatom-K08678	Diatom	2018	K08678	1.482993103	day5
Diatom-K08738	Diatom	2018	K08738	-1.769187242	day5
Diatom-K08796	Diatom	2018	K08796	1.721638208	day5
Diatom-K08869	Diatom	2018	K08869	1.149514229	day5
Diatom-K08901	Diatom	2018	K08901	-1.141442195	day5
Diatom-K08902	Diatom	2018	K08902	-0.2523196	day5
Diatom-K08906	Diatom	2018	K08906	0.852370411	day5
Diatom-K08907	Diatom	2018	K08907	-1.545513706	day5
Diatom-K08910	Diatom	2018	K08910	1.419775177	day5
Diatom-K08967	Diatom	2018	K08967	1.32254794	day5
Diatom-K09123	Diatom	2018	K09123	5.094357661	day5
Diatom-K09272	Diatom	2018	K09272	-2.047181732	day5
Diatom-K09313	Diatom	2018	K09313	2.329773179	day5
Diatom-K09415	Diatom	2018	K09415	2.351856152	day5
Diatom-K09419	Diatom	2018	K09419	1.028812893	day5
Diatom-K09486	Diatom	2018	K09486	-2.076476366	day5
Diatom-K09490	Diatom	2018	K09490	-1.64859589	day5
Diatom-K09540	Diatom	2018	K09540	-1.46880689	day5
Diatom-K09582	Diatom	2018	K09582	1.923213837	day5
Diatom-K09668	Diatom	2018	K09668	1.94913509	day5
Diatom-K09838	Diatom	2018	K09838	-0.964058452	day5
Diatom-K09839	Diatom	2018	K09839	-0.533483704	day5
Diatom-K09969	Diatom	2018	K09969	1.303763809	day5
Diatom-K10046	Diatom	2018	K10046	0.869897054	day5
Diatom-K10206	Diatom	2018	K10206	-1.04104812	day5
Diatom-K10357	Diatom	2018	K10357	0.569292035	day5
Diatom-K10380	Diatom	2018	K10380	1.171075034	day5
Diatom-K10394	Diatom	2018	K10394	1.747105247	day5
Diatom-K10534	Diatom	2018	K10534	2.337654166	day5
Diatom-K10586	Diatom	2018	K10586	3.188009207	day5
Diatom-K10591	Diatom	2018	K10591	0.954906319	day5
Diatom-K10592	Diatom	2018	K10592	0.996546656	day5
Diatom-K10695	Diatom	2018	K10695	6.451686722	day5
Diatom-K10798	Diatom	2018	K10798	1.953887058	day5
Diatom-K10799	Diatom	2018	K10799	3.677149683	day5
Diatom-K10839	Diatom	2018	K10839	-1.828890287	day5
Diatom-K10960	Diatom	2018	K10960	-1.051499799	day5
Diatom-K11068	Diatom	2018	K11068	1.894552958	day5
Diatom-K11187	Diatom	2018	K11187	2.057779763	day5
Diatom-K11209	Diatom	2018	K11209	2.022840803	day5
Diatom-K11251	Diatom	2018	K11251	-2.998225785	day5
Diatom-K11296	Diatom	2018	K11296	-0.73352992	day5
Diatom-K11446	Diatom	2018	K11446	2.232281583	day5
Diatom-K11519	Diatom	2018	K11519	-4.019924634	day5
Diatom-K11593	Diatom	2018	K11593	1.801108894	day5
Diatom-K11607	Diatom	2018	K11607	3.143822988	day5
Diatom-K11840	Diatom	2018	K11840	-0.963115964	day5
Diatom-K11843	Diatom	2018	K11843	1.082245881	day5
Diatom-K11886	Diatom	2018	K11886	-0.639856488	day5
Diatom-K11982	Diatom	2018	K11982	5.333937256	day5
Diatom-K12275	Diatom	2018	K12275	-0.787738615	day5
Diatom-K12389	Diatom	2018	K12389	6.05068896	day5
Diatom-K12418	Diatom	2018	K12418	-1.07756125	day5
Diatom-K12447	Diatom	2018	K12447	-0.520590634	day5
Diatom-K12450	Diatom	2018	K12450	0.907948884	day5
Diatom-K12451	Diatom	2018	K12451	0.870841429	day5
Diatom-K12492	Diatom	2018	K12492	1.587305599	day5
Diatom-K12572	Diatom	2018	K12572	2.253045144	day5
Diatom-K12614	Diatom	2018	K12614	-2.416662053	day5
Diatom-K12622	Diatom	2018	K12622	-1.907762533	day5
Diatom-K12657	Diatom	2018	K12657	-1.298810041	day5
Diatom-K12663	Diatom	2018	K12663	6.76205925	day5
Diatom-K12734	Diatom	2018	K12734	1.703939166	day5
Diatom-K12816	Diatom	2018	K12816	2.038922475	day5
Diatom-K12848	Diatom	2018	K12848	-2.747105743	day5
Diatom-K12856	Diatom	2018	K12856	-1.002102972	day5
Diatom-K12873	Diatom	2018	K12873	-2.646832744	day5
Diatom-K13091	Diatom	2018	K13091	1.715727057	day5
Diatom-K13137	Diatom	2018	K13137	3.767628823	day5
Diatom-K13199	Diatom	2018	K13199	-2.057831543	day5
Diatom-K13207	Diatom	2018	K13207	1.488224493	day5
Diatom-K13289	Diatom	2018	K13289	1.252569325	day5
Diatom-K13293	Diatom	2018	K13293	1.143299184	day5
Diatom-K13338	Diatom	2018	K13338	2.323501117	day5
Diatom-K13348	Diatom	2018	K13348	0.993409288	day5
Diatom-K13412	Diatom	2018	K13412	1.123303613	day5
Diatom-K13525	Diatom	2018	K13525	-2.521753387	day5
Diatom-K13539	Diatom	2018	K13539	1.61564479	day5
Diatom-K13606	Diatom	2018	K13606	-1.522993496	day5
Diatom-K13783	Diatom	2018	K13783	-1.466926252	day5
Diatom-K13789	Diatom	2018	K13789	-1.419971857	day5
Diatom-K13806	Diatom	2018	K13806	1.535831243	day5
Diatom-K13963	Diatom	2018	K13963	1.664256961	day5
Diatom-K13989	Diatom	2018	K13989	-1.28296856	day5
Diatom-K13993	Diatom	2018	K13993	-2.673055267	day5
Diatom-K14006	Diatom	2018	K14006	1.173015262	day5
Diatom-K14007	Diatom	2018	K14007	1.454606729	day5
Diatom-K14018	Diatom	2018	K14018	1.307719745	day5
Diatom-K14296	Diatom	2018	K14296	2.577069985	day5
Diatom-K14437	Diatom	2018	K14437	-2.643494255	day5
Diatom-K14652	Diatom	2018	K14652	-1.224301892	day5
Diatom-K14683	Diatom	2018	K14683	0.872693317	day5
Diatom-K14753	Diatom	2018	K14753	-1.784633378	day5
Diatom-K14965	Diatom	2018	K14965	-3.137063951	day5
Diatom-K14997	Diatom	2018	K14997	1.861054644	day5
Diatom-K15028	Diatom	2018	K15028	-2.464347987	day5
Diatom-K15040	Diatom	2018	K15040	1.502051454	day5
Diatom-K15106	Diatom	2018	K15106	-3.590170852	day5
Diatom-K15275	Diatom	2018	K15275	-1.17093421	day5
Diatom-K15279	Diatom	2018	K15279	1.14320093	day5
Diatom-K15287	Diatom	2018	K15287	2.460642086	day5
Diatom-K15290	Diatom	2018	K15290	3.926172944	day5
Diatom-K15306	Diatom	2018	K15306	-2.21535559	day5
Diatom-K15397	Diatom	2018	K15397	-3.262777097	day5
Diatom-K15738	Diatom	2018	K15738	-1.559618238	day5
Diatom-K15744	Diatom	2018	K15744	2.345178029	day5
Diatom-K16290	Diatom	2018	K16290	-1.384565465	day5
Diatom-K16302	Diatom	2018	K16302	2.125634707	day5
Diatom-K16911	Diatom	2018	K16911	-2.987384847	day5
Diatom-K17086	Diatom	2018	K17086	1.208458856	day5
Diatom-K17261	Diatom	2018	K17261	1.28954997	day5
Diatom-K17267	Diatom	2018	K17267	1.517371228	day5
Diatom-K17279	Diatom	2018	K17279	0.975751188	day5
Diatom-K17301	Diatom	2018	K17301	0.910604758	day5
Diatom-K17339	Diatom	2018	K17339	1.933123075	day5
Diatom-K17879	Diatom	2018	K17879	4.667145384	day5
Diatom-K17893	Diatom	2018	K17893	-1.727873188	day5
Diatom-K17917	Diatom	2018	K17917	1.603681649	day5
Diatom-K18442	Diatom	2018	K18442	0.763151307	day5
Diatom-K18443	Diatom	2018	K18443	1.481739009	day5
Diatom-K18468	Diatom	2018	K18468	1.205108977	day5
Diatom-K19015	Diatom	2018	K19015	5.580726741	day5
Diatom-K19909	Diatom	2018	K19909	1.29140459	day5
Diatom-K19937	Diatom	2018	K19937	2.572361151	day5
Diatom-K20163	Diatom	2018	K20163	3.517434537	day5
Diatom-K20238	Diatom	2018	K20238	-2.386075213	day5
Diatom-K20290	Diatom	2018	K20290	2.388747309	day5
Diatom-K20295	Diatom	2018	K20295	1.794711073	day5
Diatom-K20367	Diatom	2018	K20367	1.196252376	day5
Diatom-K20370	Diatom	2018	K20370	5.147079368	day5
Diatom-K20523	Diatom	2018	K20523	2.073243335	day5
Diatom-K20636	Diatom	2018	K20636	-1.26485424	day5
Diatom-K20940	Diatom	2018	K20940	2.5420274	day5
Diatom-K21418	Diatom	2018	K21418	2.342183312	day5
Diatom-K21480	Diatom	2018	K21480	-1.078116558	day5
Diatom-K00012	Diatom	2018	K00012	-1.627629786	day9
Diatom-K00022	Diatom	2018	K00022	2.698598491	day9
Diatom-K00033	Diatom	2018	K00033	1.263664489	day9
Diatom-K00049	Diatom	2018	K00049	-2.33935662	day9
Diatom-K00052	Diatom	2018	K00052	-2.798448999	day9
Diatom-K00053	Diatom	2018	K00053	-0.714830818	day9
Diatom-K00099	Diatom	2018	K00099	-0.852183501	day9
Diatom-K00128	Diatom	2018	K00128	1.596904378	day9
Diatom-K00134	Diatom	2018	K00134	0.274542137	day9
Diatom-K00140	Diatom	2018	K00140	-0.742604332	day9
Diatom-K00164	Diatom	2018	K00164	-1.283887633	day9
Diatom-K00218	Diatom	2018	K00218	-1.844087663	day9
Diatom-K00228	Diatom	2018	K00228	-0.973148237	day9
Diatom-K00231	Diatom	2018	K00231	-2.093292996	day9
Diatom-K00248	Diatom	2018	K00248	1.455325494	day9
Diatom-K00262	Diatom	2018	K00262	1.348081262	day9
Diatom-K00264	Diatom	2018	K00264	-0.294955056	day9
Diatom-K00322	Diatom	2018	K00322	-0.806030026	day9
Diatom-K00327	Diatom	2018	K00327	-0.998650496	day9
Diatom-K00366	Diatom	2018	K00366	4.61332581	day9
Diatom-K00382	Diatom	2018	K00382	-2.846605128	day9
Diatom-K00387	Diatom	2018	K00387	1.160564278	day9
Diatom-K00390	Diatom	2018	K00390	-1.205492992	day9
Diatom-K00469	Diatom	2018	K00469	2.205255069	day9
Diatom-K00472	Diatom	2018	K00472	0.666163186	day9
Diatom-K00500	Diatom	2018	K00500	3.01332894	day9
Diatom-K00616	Diatom	2018	K00616	1.065092869	day9
Diatom-K00648	Diatom	2018	K00648	-1.024093471	day9
Diatom-K00731	Diatom	2018	K00731	1.879689976	day9
Diatom-K00757	Diatom	2018	K00757	-4.961688404	day9
Diatom-K00789	Diatom	2018	K00789	-1.107399719	day9
Diatom-K00794	Diatom	2018	K00794	-1.547981004	day9
Diatom-K00801	Diatom	2018	K00801	-2.918957727	day9
Diatom-K00817	Diatom	2018	K00817	0.768683579	day9
Diatom-K00873	Diatom	2018	K00873	-0.365906526	day9
Diatom-K00895	Diatom	2018	K00895	-1.333124082	day9
Diatom-K00927	Diatom	2018	K00927	-0.292317632	day9
Diatom-K00933	Diatom	2018	K00933	-2.436941975	day9
Diatom-K00965	Diatom	2018	K00965	-6.039288399	day9
Diatom-K01006	Diatom	2018	K01006	3.19163412	day9
Diatom-K01061	Diatom	2018	K01061	-4.923019489	day9
Diatom-K01126	Diatom	2018	K01126	1.592102682	day9
Diatom-K01179	Diatom	2018	K01179	1.342642629	day9
Diatom-K01225	Diatom	2018	K01225	7.51078127	day9
Diatom-K01251	Diatom	2018	K01251	-4.553457183	day9
Diatom-K01256	Diatom	2018	K01256	-1.098227489	day9
Diatom-K01312	Diatom	2018	K01312	1.221283895	day9
Diatom-K01315	Diatom	2018	K01315	0.62873541	day9
Diatom-K01417	Diatom	2018	K01417	-4.645798796	day9
Diatom-K01535	Diatom	2018	K01535	-2.291357523	day9
Diatom-K01537	Diatom	2018	K01537	-0.619484802	day9
Diatom-K01599	Diatom	2018	K01599	-1.391976285	day9
Diatom-K01609	Diatom	2018	K01609	-1.004217382	day9
Diatom-K01623	Diatom	2018	K01623	-1.499283025	day9
Diatom-K01655	Diatom	2018	K01655	-3.833431082	day9
Diatom-K01662	Diatom	2018	K01662	-0.514487104	day9
Diatom-K01689	Diatom	2018	K01689	-0.895317071	day9
Diatom-K01698	Diatom	2018	K01698	-1.919762045	day9
Diatom-K01702	Diatom	2018	K01702	-0.935954347	day9
Diatom-K01711	Diatom	2018	K01711	-1.096135086	day9
Diatom-K01714	Diatom	2018	K01714	2.293417405	day9
Diatom-K01739	Diatom	2018	K01739	4.601890275	day9
Diatom-K01749	Diatom	2018	K01749	-1.044406798	day9
Diatom-K01761	Diatom	2018	K01761	2.801749255	day9
Diatom-K01783	Diatom	2018	K01783	1.224059493	day9
Diatom-K01792	Diatom	2018	K01792	0.842005058	day9
Diatom-K01803	Diatom	2018	K01803	-0.79574384	day9
Diatom-K01807	Diatom	2018	K01807	-3.029218247	day9
Diatom-K01834	Diatom	2018	K01834	-0.407025667	day9
Diatom-K01835	Diatom	2018	K01835	-0.594356988	day9
Diatom-K01845	Diatom	2018	K01845	-1.387226289	day9
Diatom-K01870	Diatom	2018	K01870	-2.55416602	day9
Diatom-K01874	Diatom	2018	K01874	-2.19134822	day9
Diatom-K01881	Diatom	2018	K01881	-1.312223972	day9
Diatom-K01885	Diatom	2018	K01885	-1.248282476	day9
Diatom-K01897	Diatom	2018	K01897	0.80288592	day9
Diatom-K01914	Diatom	2018	K01914	0.68652936	day9
Diatom-K01958	Diatom	2018	K01958	1.026918	day9
Diatom-K02078	Diatom	2018	K02078	-1.433146678	day9
Diatom-K02112	Diatom	2018	K02112	1.72966446	day9
Diatom-K02115	Diatom	2018	K02115	-0.568727464	day9
Diatom-K02132	Diatom	2018	K02132	-2.568045189	day9
Diatom-K02133	Diatom	2018	K02133	-1.671711403	day9
Diatom-K02144	Diatom	2018	K02144	-1.379882388	day9
Diatom-K02153	Diatom	2018	K02153	-2.635014913	day9
Diatom-K02183	Diatom	2018	K02183	1.011219149	day9
Diatom-K02221	Diatom	2018	K02221	-1.866545423	day9
Diatom-K02293	Diatom	2018	K02293	-1.129535589	day9
Diatom-K02355	Diatom	2018	K02355	-1.05231651	day9
Diatom-K02356	Diatom	2018	K02356	-0.860475624	day9
Diatom-K02357	Diatom	2018	K02357	-0.614067952	day9
Diatom-K02519	Diatom	2018	K02519	-1.149541873	day9
Diatom-K02575	Diatom	2018	K02575	2.588507164	day9
Diatom-K02639	Diatom	2018	K02639	-2.14842866	day9
Diatom-K02716	Diatom	2018	K02716	-0.363206358	day9
Diatom-K02734	Diatom	2018	K02734	-1.240682297	day9
Diatom-K02865	Diatom	2018	K02865	-1.129630798	day9
Diatom-K02866	Diatom	2018	K02866	-7.165183617	day9
Diatom-K02872	Diatom	2018	K02872	1.050034696	day9
Diatom-K02873	Diatom	2018	K02873	-0.933247723	day9
Diatom-K02876	Diatom	2018	K02876	-0.430745657	day9
Diatom-K02877	Diatom	2018	K02877	0.67884521	day9
Diatom-K02879	Diatom	2018	K02879	-1.222910218	day9
Diatom-K02880	Diatom	2018	K02880	-3.065820607	day9
Diatom-K02894	Diatom	2018	K02894	-1.536228625	day9
Diatom-K02896	Diatom	2018	K02896	0.777218848	day9
Diatom-K02898	Diatom	2018	K02898	0.656764819	day9
Diatom-K02900	Diatom	2018	K02900	-1.091227736	day9
Diatom-K02905	Diatom	2018	K02905	-2.665075686	day9
Diatom-K02908	Diatom	2018	K02908	-1.106763893	day9
Diatom-K02920	Diatom	2018	K02920	-3.938906194	day9
Diatom-K02938	Diatom	2018	K02938	-1.283555974	day9
Diatom-K02940	Diatom	2018	K02940	0.901887556	day9
Diatom-K02943	Diatom	2018	K02943	-0.044038552	day9
Diatom-K02949	Diatom	2018	K02949	0.799647876	day9
Diatom-K02951	Diatom	2018	K02951	3.069369856	day9
Diatom-K02955	Diatom	2018	K02955	-2.291014179	day9
Diatom-K02956	Diatom	2018	K02956	-0.579076295	day9
Diatom-K02957	Diatom	2018	K02957	-2.92774028	day9
Diatom-K02958	Diatom	2018	K02958	-1.926398483	day9
Diatom-K02962	Diatom	2018	K02962	-1.603055713	day9
Diatom-K02966	Diatom	2018	K02966	1.164280811	day9
Diatom-K02969	Diatom	2018	K02969	-1.154900188	day9
Diatom-K02970	Diatom	2018	K02970	-4.011622154	day9
Diatom-K02971	Diatom	2018	K02971	-0.12345885	day9
Diatom-K02973	Diatom	2018	K02973	0.912927537	day9
Diatom-K02974	Diatom	2018	K02974	-1.322052328	day9
Diatom-K02979	Diatom	2018	K02979	-2.963026473	day9
Diatom-K02981	Diatom	2018	K02981	-0.95973748	day9
Diatom-K02987	Diatom	2018	K02987	-0.760520268	day9
Diatom-K02995	Diatom	2018	K02995	-2.539848378	day9
Diatom-K03070	Diatom	2018	K03070	-1.018104625	day9
Diatom-K03086	Diatom	2018	K03086	1.217072133	day9
Diatom-K03111	Diatom	2018	K03111	2.650314147	day9
Diatom-K03164	Diatom	2018	K03164	-2.358900263	day9
Diatom-K03165	Diatom	2018	K03165	7.34275759	day9
Diatom-K03189	Diatom	2018	K03189	6.544780246	day9
Diatom-K03217	Diatom	2018	K03217	-0.60311309	day9
Diatom-K03231	Diatom	2018	K03231	-1.514638472	day9
Diatom-K03234	Diatom	2018	K03234	-0.890349109	day9
Diatom-K03235	Diatom	2018	K03235	-0.673126022	day9
Diatom-K03247	Diatom	2018	K03247	1.24848503	day9
Diatom-K03252	Diatom	2018	K03252	1.196347456	day9
Diatom-K03255	Diatom	2018	K03255	1.949093725	day9
Diatom-K03260	Diatom	2018	K03260	1.306070707	day9
Diatom-K03262	Diatom	2018	K03262	1.707837224	day9
Diatom-K03301	Diatom	2018	K03301	-1.508265701	day9
Diatom-K03321	Diatom	2018	K03321	2.155067519	day9
Diatom-K03403	Diatom	2018	K03403	-0.110033986	day9
Diatom-K03404	Diatom	2018	K03404	-1.050981164	day9
Diatom-K03428	Diatom	2018	K03428	-1.110037283	day9
Diatom-K03522	Diatom	2018	K03522	1.445191038	day9
Diatom-K03526	Diatom	2018	K03526	-0.559958653	day9
Diatom-K03564	Diatom	2018	K03564	-1.636702835	day9
Diatom-K03627	Diatom	2018	K03627	-1.416068104	day9
Diatom-K03671	Diatom	2018	K03671	-0.709225514	day9
Diatom-K03681	Diatom	2018	K03681	6.979144503	day9
Diatom-K03687	Diatom	2018	K03687	-1.073665963	day9
Diatom-K03695	Diatom	2018	K03695	-1.093559397	day9
Diatom-K03723	Diatom	2018	K03723	6.354468378	day9
Diatom-K03737	Diatom	2018	K03737	4.231735964	day9
Diatom-K03798	Diatom	2018	K03798	-0.763618102	day9
Diatom-K03839	Diatom	2018	K03839	-1.934110112	day9
Diatom-K03939	Diatom	2018	K03939	-4.384122939	day9
Diatom-K03969	Diatom	2018	K03969	-1.558389283	day9
Diatom-K03978	Diatom	2018	K03978	1.23962981	day9
Diatom-K04040	Diatom	2018	K04040	-1.321914874	day9
Diatom-K04077	Diatom	2018	K04077	-0.880938914	day9
Diatom-K04079	Diatom	2018	K04079	3.626504915	day9
Diatom-K04345	Diatom	2018	K04345	5.5304419	day9
Diatom-K04382	Diatom	2018	K04382	-1.916759442	day9
Diatom-K04564	Diatom	2018	K04564	-1.567326751	day9
Diatom-K04565	Diatom	2018	K04565	-5.854317034	day9
Diatom-K04712	Diatom	2018	K04712	-1.46961435	day9
Diatom-K05034	Diatom	2018	K05034	0.924881528	day9
Diatom-K05643	Diatom	2018	K05643	1.960519414	day9
Diatom-K05656	Diatom	2018	K05656	-3.355114997	day9
Diatom-K05658	Diatom	2018	K05658	-0.657746736	day9
Diatom-K05765	Diatom	2018	K05765	-1.424301956	day9
Diatom-K05850	Diatom	2018	K05850	-0.927901061	day9
Diatom-K05863	Diatom	2018	K05863	-1.285656851	day9
Diatom-K05868	Diatom	2018	K05868	-2.761722898	day9
Diatom-K05989	Diatom	2018	K05989	-3.030448651	day9
Diatom-K06095	Diatom	2018	K06095	-1.222300452	day9
Diatom-K06118	Diatom	2018	K06118	-0.810634379	day9
Diatom-K06158	Diatom	2018	K06158	5.742093685	day9
Diatom-K06207	Diatom	2018	K06207	-1.470016403	day9
Diatom-K06252	Diatom	2018	K06252	-1.820606589	day9
Diatom-K06670	Diatom	2018	K06670	-1.887539915	day9
Diatom-K06675	Diatom	2018	K06675	-2.905598174	day9
Diatom-K06696	Diatom	2018	K06696	1.007870811	day9
Diatom-K06891	Diatom	2018	K06891	-0.939443895	day9
Diatom-K07178	Diatom	2018	K07178	-2.106551661	day9
Diatom-K07432	Diatom	2018	K07432	6.568805644	day9
Diatom-K07508	Diatom	2018	K07508	1.647708686	day9
Diatom-K07509	Diatom	2018	K07509	1.528986081	day9
Diatom-K07511	Diatom	2018	K07511	2.549448796	day9
Diatom-K07515	Diatom	2018	K07515	-0.066999506	day9
Diatom-K07904	Diatom	2018	K07904	5.007027714	day9
Diatom-K08490	Diatom	2018	K08490	-1.544799075	day9
Diatom-K08794	Diatom	2018	K08794	0.844792629	day9
Diatom-K08902	Diatom	2018	K08902	-0.931332297	day9
Diatom-K08907	Diatom	2018	K08907	-2.067039153	day9
Diatom-K08910	Diatom	2018	K08910	0.553865337	day9
Diatom-K09486	Diatom	2018	K09486	-1.524538129	day9
Diatom-K09487	Diatom	2018	K09487	-1.54066495	day9
Diatom-K09490	Diatom	2018	K09490	-2.075815195	day9
Diatom-K09523	Diatom	2018	K09523	-1.53553607	day9
Diatom-K09540	Diatom	2018	K09540	-1.405194604	day9
Diatom-K09595	Diatom	2018	K09595	3.471045232	day9
Diatom-K09838	Diatom	2018	K09838	-0.981485656	day9
Diatom-K09839	Diatom	2018	K09839	-0.791890489	day9
Diatom-K09864	Diatom	2018	K09864	1.415040707	day9
Diatom-K10352	Diatom	2018	K10352	1.291250448	day9
Diatom-K10695	Diatom	2018	K10695	6.656926887	day9
Diatom-K10839	Diatom	2018	K10839	-1.384116726	day9
Diatom-K10960	Diatom	2018	K10960	-1.320566281	day9
Diatom-K11000	Diatom	2018	K11000	-0.655093577	day9
Diatom-K11204	Diatom	2018	K11204	-0.791625402	day9
Diatom-K11251	Diatom	2018	K11251	-2.707005131	day9
Diatom-K11295	Diatom	2018	K11295	2.253360588	day9
Diatom-K11462	Diatom	2018	K11462	7.563259683	day9
Diatom-K11519	Diatom	2018	K11519	-2.095524755	day9
Diatom-K11599	Diatom	2018	K11599	-1.653805456	day9
Diatom-K11607	Diatom	2018	K11607	3.163859852	day9
Diatom-K11840	Diatom	2018	K11840	-2.100759573	day9
Diatom-K11886	Diatom	2018	K11886	-3.793516365	day9
Diatom-K11982	Diatom	2018	K11982	5.928529032	day9
Diatom-K12169	Diatom	2018	K12169	4.184249199	day9
Diatom-K12304	Diatom	2018	K12304	-0.954456181	day9
Diatom-K12418	Diatom	2018	K12418	-1.014589677	day9
Diatom-K12572	Diatom	2018	K12572	1.730378313	day9
Diatom-K12613	Diatom	2018	K12613	5.788031099	day9
Diatom-K12816	Diatom	2018	K12816	2.077907703	day9
Diatom-K12873	Diatom	2018	K12873	-0.280168124	day9
Diatom-K13126	Diatom	2018	K13126	0.704615283	day9
Diatom-K13412	Diatom	2018	K13412	0.9811662	day9
Diatom-K13525	Diatom	2018	K13525	-1.744216402	day9
Diatom-K13606	Diatom	2018	K13606	-2.271393578	day9
Diatom-K13755	Diatom	2018	K13755	-1.18932733	day9
Diatom-K13789	Diatom	2018	K13789	-1.0167499	day9
Diatom-K13858	Diatom	2018	K13858	2.488219379	day9
Diatom-K13993	Diatom	2018	K13993	-2.093591133	day9
Diatom-K14296	Diatom	2018	K14296	2.618929328	day9
Diatom-K14402	Diatom	2018	K14402	2.912060872	day9
Diatom-K14437	Diatom	2018	K14437	-3.596118832	day9
Diatom-K14457	Diatom	2018	K14457	5.886334224	day9
Diatom-K14650	Diatom	2018	K14650	-3.365229926	day9
Diatom-K14683	Diatom	2018	K14683	1.747799056	day9
Diatom-K14684	Diatom	2018	K14684	-2.940841899	day9
Diatom-K14997	Diatom	2018	K14997	1.874916684	day9
Diatom-K15040	Diatom	2018	K15040	1.523195496	day9
Diatom-K15102	Diatom	2018	K15102	-0.791804956	day9
Diatom-K15106	Diatom	2018	K15106	-0.665301609	day9
Diatom-K15272	Diatom	2018	K15272	-1.35299941	day9
Diatom-K15275	Diatom	2018	K15275	-1.289235139	day9
Diatom-K15283	Diatom	2018	K15283	-0.562063531	day9
Diatom-K16194	Diatom	2018	K16194	6.853262949	day9
Diatom-K16449	Diatom	2018	K16449	-2.975411513	day9
Diatom-K17086	Diatom	2018	K17086	0.687692686	day9
Diatom-K18670	Diatom	2018	K18670	2.73535796	day9
Diatom-K19015	Diatom	2018	K19015	5.776511373	day9
Diatom-K19801	Diatom	2018	K19801	-0.800594791	day9
Diatom-K19941	Diatom	2018	K19941	3.421198174	day9
Diatom-K20115	Diatom	2018	K20115	4.386747492	day9
Diatom-K20292	Diatom	2018	K20292	-1.82111982	day9
Diatom-K20370	Diatom	2018	K20370	5.281036126	day9
Diatom-K21480	Diatom	2018	K21480	-1.753311054	day9
Diatom-K21737	Diatom	2018	K21737	-0.735932685	day9
Dinoflagellate-K00264	Dinoflagellate	2019	K00264	6.20714981	day4
Dinoflagellate-K00760	Dinoflagellate	2019	K00760	-4.9157828	day4
Dinoflagellate-K00860	Dinoflagellate	2019	K00860	5.38442461	day4
Dinoflagellate-K00939	Dinoflagellate	2019	K00939	5.43344901	day4
Dinoflagellate-K01476	Dinoflagellate	2019	K01476	5.93204499	day4
Dinoflagellate-K01811	Dinoflagellate	2019	K01811	-2.4984557	day4
Dinoflagellate-K01951	Dinoflagellate	2019	K01951	6.48166674	day4
Dinoflagellate-K02150	Dinoflagellate	2019	K02150	4.85919361	day4
Dinoflagellate-K02151	Dinoflagellate	2019	K02151	3.63015834	day4
Dinoflagellate-K02537	Dinoflagellate	2019	K02537	-3.2392044	day4
Dinoflagellate-K02694	Dinoflagellate	2019	K02694	7.80720042	day4
Dinoflagellate-K02872	Dinoflagellate	2019	K02872	2.24999684	day4
Dinoflagellate-K02873	Dinoflagellate	2019	K02873	2.02835723	day4
Dinoflagellate-K02880	Dinoflagellate	2019	K02880	3.22815617	day4
Dinoflagellate-K02889	Dinoflagellate	2019	K02889	1.35176478	day4
Dinoflagellate-K02915	Dinoflagellate	2019	K02915	5.71440855	day4
Dinoflagellate-K02917	Dinoflagellate	2019	K02917	2.9323274	day4
Dinoflagellate-K02950	Dinoflagellate	2019	K02950	8.66032593	day4
Dinoflagellate-K02951	Dinoflagellate	2019	K02951	3.69897863	day4
Dinoflagellate-K02958	Dinoflagellate	2019	K02958	1.72997635	day4
Dinoflagellate-K02976	Dinoflagellate	2019	K02976	8.00713436	day4
Dinoflagellate-K03163	Dinoflagellate	2019	K03163	5.32961408	day4
Dinoflagellate-K03247	Dinoflagellate	2019	K03247	3.12087033	day4
Dinoflagellate-K03363	Dinoflagellate	2019	K03363	6.3335849	day4
Dinoflagellate-K03872	Dinoflagellate	2019	K03872	8.66984826	day4
Dinoflagellate-K04739	Dinoflagellate	2019	K04739	8.24958441	day4
Dinoflagellate-K05658	Dinoflagellate	2019	K05658	-1.2428838	day4
Dinoflagellate-K06188	Dinoflagellate	2019	K06188	1.97791908	day4
Dinoflagellate-K07827	Dinoflagellate	2019	K07827	8.38243311	day4
Dinoflagellate-K08857	Dinoflagellate	2019	K08857	6.11851208	day4
Dinoflagellate-K09673	Dinoflagellate	2019	K09673	-5.2436235	day4
Dinoflagellate-K10405	Dinoflagellate	2019	K10405	-0.8541436	day4
Dinoflagellate-K10756	Dinoflagellate	2019	K10756	-1.6296983	day4
Dinoflagellate-K10840	Dinoflagellate	2019	K10840	1.65017414	day4
Dinoflagellate-K11204	Dinoflagellate	2019	K11204	2.40145191	day4
Dinoflagellate-K11262	Dinoflagellate	2019	K11262	-6.5430101	day4
Dinoflagellate-K11835	Dinoflagellate	2019	K11835	-4.8209522	day4
Dinoflagellate-K17609	Dinoflagellate	2019	K17609	2.10636914	day4
Dinoflagellate-K18183	Dinoflagellate	2019	K18183	8.12144026	day4
Dinoflagellate-K20290	Dinoflagellate	2019	K20290	11.6185148	day4
Dinoflagellate-K00138	Dinoflagellate	2019	K00138	3.46004709	day12
Dinoflagellate-K00641	Dinoflagellate	2019	K00641	8.3354727	day12
Dinoflagellate-K00788	Dinoflagellate	2019	K00788	6.80299616	day12
Dinoflagellate-K00803	Dinoflagellate	2019	K00803	4.29386231	day12
Dinoflagellate-K00850	Dinoflagellate	2019	K00850	-5.9109581	day12
Dinoflagellate-K01074	Dinoflagellate	2019	K01074	1.70410499	day12
Dinoflagellate-K01201	Dinoflagellate	2019	K01201	7.64452868	day12
Dinoflagellate-K01278	Dinoflagellate	2019	K01278	5.01567027	day12
Dinoflagellate-K01476	Dinoflagellate	2019	K01476	10.1678903	day12
Dinoflagellate-K01673	Dinoflagellate	2019	K01673	-7.1153519	day12
Dinoflagellate-K01811	Dinoflagellate	2019	K01811	-4.0437327	day12
Dinoflagellate-K02445	Dinoflagellate	2019	K02445	8.62370535	day12
Dinoflagellate-K02575	Dinoflagellate	2019	K02575	-2.0636126	day12
Dinoflagellate-K02882	Dinoflagellate	2019	K02882	5.89998924	day12
Dinoflagellate-K02889	Dinoflagellate	2019	K02889	-3.5012592	day12
Dinoflagellate-K02893	Dinoflagellate	2019	K02893	-3.5662547	day12
Dinoflagellate-K02905	Dinoflagellate	2019	K02905	4.32269444	day12
Dinoflagellate-K02958	Dinoflagellate	2019	K02958	-8.7676858	day12
Dinoflagellate-K02974	Dinoflagellate	2019	K02974	5.71198244	day12
Dinoflagellate-K02981	Dinoflagellate	2019	K02981	3.58448617	day12
Dinoflagellate-K03247	Dinoflagellate	2019	K03247	6.01842347	day12
Dinoflagellate-K03852	Dinoflagellate	2019	K03852	4.18114548	day12
Dinoflagellate-K03872	Dinoflagellate	2019	K03872	9.01196709	day12
Dinoflagellate-K04460	Dinoflagellate	2019	K04460	8.5241367	day12
Dinoflagellate-K05658	Dinoflagellate	2019	K05658	-3.858785	day12
Dinoflagellate-K06564	Dinoflagellate	2019	K06564	7.86460977	day12
Dinoflagellate-K07342	Dinoflagellate	2019	K07342	4.9569415	day12
Dinoflagellate-K07827	Dinoflagellate	2019	K07827	5.69215138	day12
Dinoflagellate-K08910	Dinoflagellate	2019	K08910	5.89769774	day12
Dinoflagellate-K09481	Dinoflagellate	2019	K09481	6.02582881	day12
Dinoflagellate-K09503	Dinoflagellate	2019	K09503	3.10448961	day12
Dinoflagellate-K09568	Dinoflagellate	2019	K09568	8.30060584	day12
Dinoflagellate-K09584	Dinoflagellate	2019	K09584	5.45574278	day12
Dinoflagellate-K09673	Dinoflagellate	2019	K09673	-7.9990335	day12
Dinoflagellate-K09946	Dinoflagellate	2019	K09946	5.54387509	day12
Dinoflagellate-K10046	Dinoflagellate	2019	K10046	1.9638666	day12
Dinoflagellate-K10352	Dinoflagellate	2019	K10352	7.91027072	day12
Dinoflagellate-K10523	Dinoflagellate	2019	K10523	8.49425909	day12
Dinoflagellate-K10597	Dinoflagellate	2019	K10597	9.32680683	day12
Dinoflagellate-K10683	Dinoflagellate	2019	K10683	3.66257137	day12
Dinoflagellate-K10767	Dinoflagellate	2019	K10767	8.5054445	day12
Dinoflagellate-K10840	Dinoflagellate	2019	K10840	-8.1653848	day12
Dinoflagellate-K10881	Dinoflagellate	2019	K10881	8.12249178	day12
Dinoflagellate-K11204	Dinoflagellate	2019	K11204	5.24579561	day12
Dinoflagellate-K11479	Dinoflagellate	2019	K11479	9.41513275	day12
Dinoflagellate-K11529	Dinoflagellate	2019	K11529	3.82434683	day12
Dinoflagellate-K11835	Dinoflagellate	2019	K11835	-5.5649994	day12
Dinoflagellate-K12572	Dinoflagellate	2019	K12572	6.62995917	day12
Dinoflagellate-K13412	Dinoflagellate	2019	K13412	3.3561973	day12
Dinoflagellate-K13524	Dinoflagellate	2019	K13524	4.81560666	day12
Dinoflagellate-K13717	Dinoflagellate	2019	K13717	3.28126678	day12
Dinoflagellate-K14685	Dinoflagellate	2019	K14685	-3.6062812	day12
Dinoflagellate-K15276	Dinoflagellate	2019	K15276	-0.5937201	day12
Dinoflagellate-K15372	Dinoflagellate	2019	K15372	4.67161447	day12
Dinoflagellate-K15449	Dinoflagellate	2019	K15449	-0.6653186	day12
Dinoflagellate-K17508	Dinoflagellate	2019	K17508	-4.3674482	day12
Dinoflagellate-K20471	Dinoflagellate	2019	K20471	8.6031277	day12
Dinoflagellate-K00101	Dinoflagellate	2019	K00101	7.3481444	day18
Dinoflagellate-K00641	Dinoflagellate	2019	K00641	7.41995026	day18
Dinoflagellate-K00850	Dinoflagellate	2019	K00850	-3.2073314	day18
Dinoflagellate-K00860	Dinoflagellate	2019	K00860	4.13564099	day18
Dinoflagellate-K00873	Dinoflagellate	2019	K00873	-10.951982	day18
Dinoflagellate-K01074	Dinoflagellate	2019	K01074	3.06025126	day18
Dinoflagellate-K01476	Dinoflagellate	2019	K01476	6.90238059	day18
Dinoflagellate-K01599	Dinoflagellate	2019	K01599	1.637589	day18
Dinoflagellate-K01623	Dinoflagellate	2019	K01623	-1.776115	day18
Dinoflagellate-K01811	Dinoflagellate	2019	K01811	-5.2486829	day18
Dinoflagellate-K01886	Dinoflagellate	2019	K01886	1.89645778	day18
Dinoflagellate-K01951	Dinoflagellate	2019	K01951	7.57776322	day18
Dinoflagellate-K02154	Dinoflagellate	2019	K02154	-4.5971016	day18
Dinoflagellate-K02445	Dinoflagellate	2019	K02445	8.92278673	day18
Dinoflagellate-K02575	Dinoflagellate	2019	K02575	-5.3015521	day18
Dinoflagellate-K02893	Dinoflagellate	2019	K02893	-3.4406919	day18
Dinoflagellate-K02905	Dinoflagellate	2019	K02905	3.73593428	day18
Dinoflagellate-K02909	Dinoflagellate	2019	K02909	7.46522048	day18
Dinoflagellate-K02915	Dinoflagellate	2019	K02915	-1.7897737	day18
Dinoflagellate-K02930	Dinoflagellate	2019	K02930	-2.4154439	day18
Dinoflagellate-K02950	Dinoflagellate	2019	K02950	10.5693851	day18
Dinoflagellate-K02951	Dinoflagellate	2019	K02951	3.66919951	day18
Dinoflagellate-K02974	Dinoflagellate	2019	K02974	9.71591566	day18
Dinoflagellate-K02976	Dinoflagellate	2019	K02976	11.3827502	day18
Dinoflagellate-K02981	Dinoflagellate	2019	K02981	3.93954876	day18
Dinoflagellate-K03247	Dinoflagellate	2019	K03247	3.86000807	day18
Dinoflagellate-K03262	Dinoflagellate	2019	K03262	2.35471415	day18
Dinoflagellate-K03704	Dinoflagellate	2019	K03704	-4.2978048	day18
Dinoflagellate-K03872	Dinoflagellate	2019	K03872	10.1760319	day18
Dinoflagellate-K04460	Dinoflagellate	2019	K04460	6.24498819	day18
Dinoflagellate-K04523	Dinoflagellate	2019	K04523	1.59709346	day18
Dinoflagellate-K05768	Dinoflagellate	2019	K05768	-2.1560851	day18
Dinoflagellate-K06188	Dinoflagellate	2019	K06188	-3.1709141	day18
Dinoflagellate-K06643	Dinoflagellate	2019	K06643	7.02605238	day18
Dinoflagellate-K07342	Dinoflagellate	2019	K07342	3.6800553	day18
Dinoflagellate-K07827	Dinoflagellate	2019	K07827	10.2560344	day18
Dinoflagellate-K08910	Dinoflagellate	2019	K08910	3.59484526	day18
Dinoflagellate-K09481	Dinoflagellate	2019	K09481	4.38306465	day18
Dinoflagellate-K09568	Dinoflagellate	2019	K09568	6.34678148	day18
Dinoflagellate-K09571	Dinoflagellate	2019	K09571	-2.2349174	day18
Dinoflagellate-K09584	Dinoflagellate	2019	K09584	3.38497795	day18
Dinoflagellate-K09673	Dinoflagellate	2019	K09673	-8.3799745	day18
Dinoflagellate-K09946	Dinoflagellate	2019	K09946	3.47027262	day18
Dinoflagellate-K10046	Dinoflagellate	2019	K10046	1.34613982	day18
Dinoflagellate-K10523	Dinoflagellate	2019	K10523	6.59593394	day18
Dinoflagellate-K10597	Dinoflagellate	2019	K10597	6.92925965	day18
Dinoflagellate-K10599	Dinoflagellate	2019	K10599	-4.8592663	day18
Dinoflagellate-K10767	Dinoflagellate	2019	K10767	6.56212043	day18
Dinoflagellate-K10808	Dinoflagellate	2019	K10808	-6.7982875	day18
Dinoflagellate-K10840	Dinoflagellate	2019	K10840	2.00732686	day18
Dinoflagellate-K10881	Dinoflagellate	2019	K10881	6.94505536	day18
Dinoflagellate-K11088	Dinoflagellate	2019	K11088	1.7735407	day18
Dinoflagellate-K11479	Dinoflagellate	2019	K11479	6.8075851	day18
Dinoflagellate-K11835	Dinoflagellate	2019	K11835	-3.3281713	day18
Dinoflagellate-K12826	Dinoflagellate	2019	K12826	5.28334085	day18
Dinoflagellate-K13095	Dinoflagellate	2019	K13095	-9.9635693	day18
Dinoflagellate-K13114	Dinoflagellate	2019	K13114	-6.4537406	day18
Dinoflagellate-K13158	Dinoflagellate	2019	K13158	7.55676837	day18
Dinoflagellate-K13289	Dinoflagellate	2019	K13289	-1.8685433	day18
Dinoflagellate-K13524	Dinoflagellate	2019	K13524	2.8051116	day18
Dinoflagellate-K13717	Dinoflagellate	2019	K13717	3.98669302	day18
Dinoflagellate-K14457	Dinoflagellate	2019	K14457	1.47834171	day18
Dinoflagellate-K14685	Dinoflagellate	2019	K14685	-2.1964714	day18
Dinoflagellate-K15372	Dinoflagellate	2019	K15372	2.7695731	day18
Dinoflagellate-K15414	Dinoflagellate	2019	K15414	8.16488078	day18
Dinoflagellate-K17508	Dinoflagellate	2019	K17508	-6.7304793	day18
Dinoflagellate-K17790	Dinoflagellate	2019	K17790	2.20061211	day18
Dinoflagellate-K18183	Dinoflagellate	2019	K18183	9.35050226	day18
Dinoflagellate-K20471	Dinoflagellate	2019	K20471	6.33205755	day18
Dinoflagellate-K20526	Dinoflagellate	2019	K20526	-3.3913747	day18
Dinoflagellate-K00235	Dinoflagellate	2019	K00235	7.91410949	day20
Dinoflagellate-K00641	Dinoflagellate	2019	K00641	6.9209526	day20
Dinoflagellate-K00873	Dinoflagellate	2019	K00873	-7.866868	day20
Dinoflagellate-K00914	Dinoflagellate	2019	K00914	8.30451004	day20
Dinoflagellate-K01476	Dinoflagellate	2019	K01476	8.71671886	day20
Dinoflagellate-K01811	Dinoflagellate	2019	K01811	-5.8954963	day20
Dinoflagellate-K02445	Dinoflagellate	2019	K02445	8.093821	day20
Dinoflagellate-K02575	Dinoflagellate	2019	K02575	-3.8197859	day20
Dinoflagellate-K02694	Dinoflagellate	2019	K02694	6.00840912	day20
Dinoflagellate-K02882	Dinoflagellate	2019	K02882	3.72032394	day20
Dinoflagellate-K02893	Dinoflagellate	2019	K02893	-2.8600641	day20
Dinoflagellate-K02905	Dinoflagellate	2019	K02905	2.47856058	day20
Dinoflagellate-K02921	Dinoflagellate	2019	K02921	6.64054109	day20
Dinoflagellate-K02950	Dinoflagellate	2019	K02950	9.21722788	day20
Dinoflagellate-K02951	Dinoflagellate	2019	K02951	3.40075011	day20
Dinoflagellate-K02958	Dinoflagellate	2019	K02958	-3.4352841	day20
Dinoflagellate-K02974	Dinoflagellate	2019	K02974	6.73746798	day20
Dinoflagellate-K03247	Dinoflagellate	2019	K03247	3.96700064	day20
Dinoflagellate-K03737	Dinoflagellate	2019	K03737	6.85155571	day20
Dinoflagellate-K03852	Dinoflagellate	2019	K03852	1.92405822	day20
Dinoflagellate-K03872	Dinoflagellate	2019	K03872	8.87704586	day20
Dinoflagellate-K04460	Dinoflagellate	2019	K04460	8.34517322	day20
Dinoflagellate-K05605	Dinoflagellate	2019	K05605	7.82981804	day20
Dinoflagellate-K05768	Dinoflagellate	2019	K05768	-1.7466716	day20
Dinoflagellate-K07342	Dinoflagellate	2019	K07342	2.79994961	day20
Dinoflagellate-K08910	Dinoflagellate	2019	K08910	4.82314092	day20
Dinoflagellate-K09481	Dinoflagellate	2019	K09481	3.77716943	day20
Dinoflagellate-K09568	Dinoflagellate	2019	K09568	6.26629587	day20
Dinoflagellate-K09584	Dinoflagellate	2019	K09584	3.86195551	day20
Dinoflagellate-K09673	Dinoflagellate	2019	K09673	-5.809606	day20
Dinoflagellate-K10396	Dinoflagellate	2019	K10396	8.54106646	day20
Dinoflagellate-K10523	Dinoflagellate	2019	K10523	5.96343627	day20
Dinoflagellate-K10597	Dinoflagellate	2019	K10597	7.07214731	day20
Dinoflagellate-K10599	Dinoflagellate	2019	K10599	4.52987255	day20
Dinoflagellate-K10767	Dinoflagellate	2019	K10767	7.09705762	day20
Dinoflagellate-K10808	Dinoflagellate	2019	K10808	-6.3418775	day20
Dinoflagellate-K10840	Dinoflagellate	2019	K10840	1.80084105	day20
Dinoflagellate-K11088	Dinoflagellate	2019	K11088	1.25788992	day20
Dinoflagellate-K11168	Dinoflagellate	2019	K11168	-3.8465538	day20
Dinoflagellate-K11204	Dinoflagellate	2019	K11204	2.70668048	day20
Dinoflagellate-K11479	Dinoflagellate	2019	K11479	7.34265459	day20
Dinoflagellate-K11835	Dinoflagellate	2019	K11835	-4.5629134	day20
Dinoflagellate-K12850	Dinoflagellate	2019	K12850	9.2230273	day20
Dinoflagellate-K13114	Dinoflagellate	2019	K13114	-4.6292446	day20
Dinoflagellate-K13289	Dinoflagellate	2019	K13289	-3.0894341	day20
Dinoflagellate-K13412	Dinoflagellate	2019	K13412	1.85734252	day20
Dinoflagellate-K13717	Dinoflagellate	2019	K13717	3.33378359	day20
Dinoflagellate-K14379	Dinoflagellate	2019	K14379	5.73932801	day20
Dinoflagellate-K14685	Dinoflagellate	2019	K14685	-4.267031	day20
Dinoflagellate-K15029	Dinoflagellate	2019	K15029	6.16076303	day20
Dinoflagellate-K15083	Dinoflagellate	2019	K15083	7.04623456	day20
Dinoflagellate-K15276	Dinoflagellate	2019	K15276	-0.8087928	day20
Dinoflagellate-K15372	Dinoflagellate	2019	K15372	2.50952762	day20
Dinoflagellate-K16465	Dinoflagellate	2019	K16465	-2.8982213	day20
Dinoflagellate-K17508	Dinoflagellate	2019	K17508	-2.7434744	day20
Dinoflagellate-K17609	Dinoflagellate	2019	K17609	2.63681543	day20
Dinoflagellate-K18183	Dinoflagellate	2019	K18183	7.02388289	day20
Dinoflagellate-K20471	Dinoflagellate	2019	K20471	6.80502043	day20
