# Supplementary material for: Physiology governing diatom vs. dinoflagellate bloom and decline in coastal Santa Monica Bay
Source: Front Microbiol. 2023 Nov 29;14:1287326. doi: 10.3389/fmicb.2023.1287326 (PMC10716250; doi:10.3389/fmicb.2023.1287326)
Supplement: Supplementary file 1 [file Data_Sheet_1.zip › DataSheet1/TableS1-Raw_CountTables.xls]

## Sheet: 2018
Taxonomy	KO	SMPier-Day1-A-04-16-2018_S1	SMPier-Day1-B-04-16-2018_S6	SMPier-Day1-C-04-16-2018_S11	SMPier-Day3-A-04-18-2018_S2	SMPier-Day3-B-04-18-2018_S7	SMPier-Day3-C-04-18-2018_S12	SMPier-Day5-A-04-20-2018_S3	SMPier-Day5-B-04-20-2018_S8	SMPier-Day5-C-04-20-2018_S13	SMPier-Day9-A-04-24-2018_S4	SMPier-Day9-B-04-24-2018_S9	SMPier-Day9-C-04-24-2018_S14	SMPier-Day11-A-04-26-2018_S5	SMPier-Day11-B-04-26-2018_S10	SMPier-Day11-C-04-26-2018_S15
Alveolate;	K00010	0	0	0	0	0	0	0	0	0	0	0	0	1	0	0
Alveolate;	K00012	2	3	2	2	4	1	1	2	2	1	2	1	6	0	0
Alveolate;	K00016	2	1	0	3	1	1	1	0	0	1	2	1	0	0	0
Alveolate;	K00020	0	0	0	0	0	0	0	0	0	0	0	0	0	1	1
Alveolate;	K00024	13	11	6	0	0	0	0	1	0	0	0	0	5	2	4
Alveolate;	K00026	0	0	0	0	0	0	0	0	0	0	0	0	2	0	2
Alveolate;	K00029	8	8	1	10	4	6	6	3	3	2	7	16	5	4	7
Alveolate;	K00030	0	0	1	0	0	0	0	0	0	0	1	0	1	1	0
Alveolate;	K00031	33	23.14	20	13	20	21	4	0	0	5	2	8	7	16	9
Alveolate;	K00052	0	0	0	0	3	0	0	0	0	0	0	0	0	0	0
Alveolate;	K00053	0	0	0	2	2	3	0	0	0	0	0	0	0	0	0
Alveolate;	K00054	0	0	0	0	0	0	0	0	0	0	0	0	2	0	6
Alveolate;	K00058	0	0	0	0	0	0	0	0	0	0	0	2	0	0	0
Alveolate;	K00074	0	0	0	0	0	0	0	0	0	0	0	0	4	4	7
Alveolate;	K00079	0	0	0	0	0	0	0	0	0	0	0	0	0	0	1
Alveolate;	K00088	6.668	8	3.033	5	3.19	3	0	2	1	0	0	1	1	2	0
Alveolate;	K00101	10	7	6	8	7.793	19	3	3	3.889	2.604	1	1	6	0	4
Alveolate;	K00106	2	0	0	0	0	0	0	0	0	0	0	0	0	0	0
Alveolate;	K00108	0	0	0	0	0	0	0	0	0	0	0	0	0	1	1
Alveolate;	K00128	1	0	0	0	0	0	0	0	0	0	0	0	0	0	0
Alveolate;	K00130	0	0	0	0	0	0	0	0	0	0	0	0	0	0	0
Alveolate;	K00133	0	0	0	0	0	0	6	1	0	0	0	0	0	0	0
Alveolate;	K00134	151.258	166.657	94.198	58	41.07	69	90.125	116.779	91	224	77	113.559	87.177	80.635	88.981
Alveolate;	K00140	0	0	0	0	0	0	0	0	0	0	0	2	0	0	0
Alveolate;	K00145	0	0	0	0	0	0	0	0	0	0	0	0	0	0	0
Alveolate;	K00147	0	0	0	0	0	0	0	0	0	0	0	0	13	11	11
Alveolate;	K00163	1	1	1	0	0	0	0	0	0	3.549	2	9	2	1	3
Alveolate;	K00164	0	0	0	0	0	0	1	1	0	0	0	0	0	0	2
Alveolate;	K00166	0	0	0	1	0	0	0	0	0	0	0	0	0	0	0
Alveolate;	K00207	0	0	0	0	1	1	1	0	0	1	0	0	0	0	1
Alveolate;	K00208	1	1	0	0	0	0	0	0	0	0	0	0	0	0	0
Alveolate;	K00213	0	0	0	0	0	0	0	0	0	0	0	0	0	0	0
Alveolate;	K00218	9	9	7	6	5	10	0	0	0	0	0	0	0	0	0
Alveolate;	K00231	0	0	0	0	0	0	0	0	0	0	0	0	0	0	0
Alveolate;	K00232	1	0	0	0	0	0	1	0	0	0	0	0	0	0	0
Alveolate;	K00234	10	7	7	0	0	0	2	0	0	0	0	0	0	0	0
Alveolate;	K00235	15	20	12	5	12	13	15.915	0	1	7	7	16	3.676	1.462	0
Alveolate;	K00248	0	0	0	0	0	0	0	0	0	0	0	0	0	0	0
Alveolate;	K00252	0	1	1	0	0	0	0	0	0	1	0	0	5	4	7
Alveolate;	K00253	0	0	0	0	0	0	0	0	0	0	0	0	0	0	1
Alveolate;	K00259	0	1	0	0	0	0	0	0	0	0	0	0	0	0	0
Alveolate;	K00261	0	2	0	0	0	0	0	0	0	1	0	0	0	0	0
Alveolate;	K00262	0	0	0	0	0	0	0	0	0	0	0	0	0	0	0
Alveolate;	K00264	2	1	3	1	0	0	0	1	0	4	0	1	2	1	0
Alveolate;	K00281	5	5	2	0	0	0	0	0	0	0	0	0	1	0	0
Alveolate;	K00294	2	1	1	0	0	0	0	0	0	0	0	1	0	0	0
Alveolate;	K00297	25.582	25	12	7	5	7	2	0	0	4	7	0	5	8	3
Alveolate;	K00311	0	0	0	0	0	0	0	0	0	0	0	0	4	2	6
Alveolate;	K00314	4	3	4	1	0	1	0	0	0	0	0	2	0	0	1
Alveolate;	K00318	0	0	1	1	1	1	0	0	0	0	0	0	0	0	1
Alveolate;	K00323	2	0	3	3	0	3	4	3	3.818	1	1	1	2	2	2
Alveolate;	K00326	1	0	3	0	1	0	0	0	2	14	22	25	0	0	0
Alveolate;	K00327	0	1	0	0	0	1	0	0	0	0	0	0	1	1	3
Alveolate;	K00336	0	0	0	0	0	0	0	0	0	0	0	0	0	0	0
Alveolate;	K00357	0	0	0	0	0	0	0	0	0	0	0	0	1	0	1
Alveolate;	K00362	0	0	0	1	2	1	1	0	0	0	0	0	1	0	1
Alveolate;	K00364	2	0	0	0	0	0	0	0	0	2	0	1	0	0	0
Alveolate;	K00382	4	4	1	0	0	0	0	0	0	0	0	0	1	0	0
Alveolate;	K00383	0	0	0	0	0	0	0	0	0	0	0	0	0	0	0
Alveolate;	K00384	0	0	0	0	0	0	0	0	0	1	0	0	0	0	1
Alveolate;	K00387	0	0	0	0	0	0	0	1	0	0	0	0	0	0	0
Alveolate;	K00411	9	16	16	3	1	2	3	0	1	7	12	12	11	8	5
Alveolate;	K00413	0	0	0	1	4	7	1	1	5	0	1	0	0	0	0
Alveolate;	K00416	0	0	0	0	0	0	0	0	0	0	0	0	2	0	0
Alveolate;	K00428	0	0	0	1	0	0	0	0	0	0	0	0	0	0	0
Alveolate;	K00432	2	0	1	3	0	0	0	0	0	0	1	0	0	0	0
Alveolate;	K00434	47	64	28.893	29	27	39	69	6	15	22	33	22	10	3	11
Alveolate;	K00451	0	0	0	0	0	0	0	0	0	0	0	0	3	1	2
Alveolate;	K00452	0	0	0	0	0	0	0	0	0	0	0	0	0	0	1
Alveolate;	K00457	0	0	0	0	1	0	0	0	0	0	0	0	1	0	1
Alveolate;	K00463	0	0	0	0	0	0	1	0	0	0	0	0	1	0	1
Alveolate;	K00464	1	0	0	0	0	0	0	0	0	0	0	0	0	0	0
Alveolate;	K00469	0	0	0	0	0	0	0	0	0	0	0	0	0	0	0
Alveolate;	K00472	1	1	0	0	0	0	0	0	0	0	0	0	0	1	1
Alveolate;	K00480	0	0	0	0	0	0	1	1	0	0	0	0	0	0	0
Alveolate;	K00500	1	1	1	0	0	0	0	0	0	0	0	0	3	5	3
Alveolate;	K00505	25	16	11	0	0	0	0	0	0	3	0	0	29	44	41
Alveolate;	K00507	6	1	4	0	0	0	4	0	0	0	0	0	0	1	1
Alveolate;	K00508	1	1	0	0	1	0	0	0	0	0	0	0	0	1	0
Alveolate;	K00525	11	13.651	7	6.26	3.246	6.144	7	2.365	3.177	5	1	5	16	11	22.067
Alveolate;	K00542	0	0	0	0	0	0	0	0	0	0	1	1	0	0	0
Alveolate;	K00545	0	0	0	0	0	0	0	0	0	0	0	0	0	0	0
Alveolate;	K00548	172.168	145.479	113.454	41.782	29.729	38	77	64.591	62.599	45.451	21	41	141.757	82	144.691
Alveolate;	K00555	0	0	0	0	0	0	0	0	0	0	0	0	0	1	0
Alveolate;	K00559	3	6	3	2	0	5	1	1	5	16	15	17	20	14	22
Alveolate;	K00587	0	0	0	0	0	0	0	0	0	0	0	0	0	0	0
Alveolate;	K00594	0	0	0	0	0	0	0	0	0	0	0	0	0	0	0
Alveolate;	K00600	112.93	110.879	79.681	65	49	65	113.575	168	160.34	211.832	72.606	116.352	220.76	196.497	205
Alveolate;	K00604	0	0	0	0	0	0	0	0	0	0	0	0	0	0	0
Alveolate;	K00609	0	0	1	0	0	0	0	0	0	0	0	0	0	0	0
Alveolate;	K00611	0	0	0	0	0	0	0	0	0	0	0	0	0	1	0
Alveolate;	K00612	0	1	0	0	0	0	0	0	0	0	0	0	0	0	0
Alveolate;	K00615	1	0	0	0	0	0	0	0	0	0	1	0	0	0	0
Alveolate;	K00616	0	0	0	0	0	0	0	0	0	0	0	0	8	10	5
Alveolate;	K00626	0	1	1	0	1	0	0	0	0	0	0	0	0	0	2
Alveolate;	K00639	0	0	0	0	0	0	0	0	0	2	3	2	0	1	0
Alveolate;	K00643	0	1	0	1	1	0	0	0	0	0	0	0	0	0	0
Alveolate;	K00645	0	0	0	0	0	0	4	3.094	4	0	0	0	0	0	0
Alveolate;	K00647	2	0	1	0	0	0	0	0	0	0	0	0	2	2	4
Alveolate;	K00655	1	0	0	0	0	0	0	0	0	0	0	0	0	0	0
Alveolate;	K00658	0	1	0	0	0	0	0	0	0	0	0	0	1	1	1
Alveolate;	K00661	0	0	0	0	1	0	0	0	0	0	0	0	0	0	0
Alveolate;	K00671	3	3	0	0	0	0	0	0	0	0	0	0	2	3	5
Alveolate;	K00688	0	0	0	0	0	0	0	0	0	0	0	0	0	1	1
Alveolate;	K00698	0	0	0	0	0	0	0	0	0	0	0	0	0	0	0
Alveolate;	K00699	0	0	0	0	0	0	0	0	0	0	1	0	0	0	0
Alveolate;	K00700	0	0	0	5	2	6	0	0	0	0	0	0	0	0	0
Alveolate;	K00703	3	8	0	0	0	0	4	0	0	3	0	5	3	0	1
Alveolate;	K00710	3	6	3	3	1	1	1	0	0	0	0	0	0	0	0
Alveolate;	K00749	1	0	0	0	0	0	1	0	0	0	0	0	0	1	0
Alveolate;	K00750	0	0	0	0	0	0	0	0	0	0	0	0	0	0	0
Alveolate;	K00757	8	17	7	1	1	1	0	0	0	3	4	5	1	1	0
Alveolate;	K00760	0	0	0	0	0	0	0	0	0	0	0	0	6	4	4
Alveolate;	K00763	0	0	0	0	0	0	0	0	0	6	1	4	0	0	3
Alveolate;	K00767	0	0	0	0	0	0	0	0	0	3	2	3	1	3	0
Alveolate;	K00771	0	0	0	0	0	0	0	0	0	0	0	0	0	0	0
Alveolate;	K00789	2921.29	2662.23	1754.28	585.311	372.08	606.719	1823.63	1129.38	1456.73	1490.89	801	1014.77	1280.95	1131.86	1407.94
Alveolate;	K00795	0	0	0	0	0	0	0	0	0	0	0	0	0	0	0
Alveolate;	K00797	0	0	0	0	0	0	0	0	0	0	0	0	2	0	0
Alveolate;	K00799	4	5	3	0	0	1	1	0	0	2	0	2	3	1	6
Alveolate;	K00803	0	1	1	0	0	0	1	0	0	0	0	0	1	0	0
Alveolate;	K00804	0	1	0	0	0	1	0	0	0	0	0	0	0	0	0
Alveolate;	K00814	0	0	0	0	0	0	0	0	0	1	1	0	4	3	4
Alveolate;	K00819	1	2	1	0	0	0	0	2	5	0	0	0	0	0	0
Alveolate;	K00820	0	0	0	0	0	0	0	0	0	0	0	0	0	0	1
Alveolate;	K00825	0	0	0	0	0	0	0	0	0	0	0	0	4	3	3
Alveolate;	K00831	7	4	4	3	1	5	2	1	5	11	7	4	12	3	11
Alveolate;	K00833	0	0	0	0	0	0	0	0	0	0	0	0	0	0	0
Alveolate;	K00845	0	0	0	0	0	0	0	0	0	0	0	0	0	0	0
Alveolate;	K00849	0	0	0	0	0	0	0	0	0	0	0	0	0	0	0
Alveolate;	K00850	0	0	1	1	0	0	0	0	0	0	0	0	0	0	0
Alveolate;	K00852	0	0	0	0	0	1	2	0	0	0	0	0	0	0	0
Alveolate;	K00854	1	0	1	0	0	0	0	0	0	0	0	0	0	0	0
Alveolate;	K00855	9.136	4	4	4.138	5	3	5	9.249	17	7.935	2.401	3	19	9	12
Alveolate;	K00856	0	0	0	0	0	0	0	0	0	0	1.492	3	0	0	0
Alveolate;	K00860	0	0	0	0	0	0	0	0	0	1	0	1	0	0	0
Alveolate;	K00868	0	0	0	0	0	0	0	0	0	0	1	0	0	0	1
Alveolate;	K00871	2	5	1	1	0	0	1	2	2	0	0	0	0	0	0
Alveolate;	K00873	33	35	18	3	7	8	11	5	5	7	5	7	10	14	15
Alveolate;	K00876	0	0	0	0	0	0	0	0	0	0	0	0	1	0	0
Alveolate;	K00889	0	2	1	0	0	0	0	0	0	0	0	0	0	0	0
Alveolate;	K00891	0	0	0	1	0	0	0	0	0	0	0	0	0	0	0
Alveolate;	K00895	0	1	0	0	0	0	0	0	0	0	0	0	0	0	3
Alveolate;	K00898	0	0	1	0	0	0	0	0	0	0	0	0	0	0	0
Alveolate;	K00901	0	4	1	0	0	0	0	0	0	1	0	0	1	0	1
Alveolate;	K00927	13.112	21	12.148	0	4	1	18.01	7	3	1	4	3	7	5	10
Alveolate;	K00931	0	0	1	0	0	0	0	0	0	0	0	0	0	0	0
Alveolate;	K00933	0	2	1	6	4	6	0	0	0	1	5	2	8	12	11
Alveolate;	K00939	17	12	7	3	4	7	1	2	1	0	5	6	16	4	16
Alveolate;	K00940	4	3	0	3	1	0	0	1	0	3	5	2	10	8	10
Alveolate;	K00942	0	0	0	0	0	0	0	0	0	0	6	3	0	3	1
Alveolate;	K00943	0	0	0	0	0	0	0	0	0	0	0	0	0	1	1
Alveolate;	K00948	1	0	0	0	0	0	0	0	0	0	1	0	0	0	0
Alveolate;	K00949	0	0	0	0	0	0	0	0	0	0	0	0	2	0	0
Alveolate;	K00951	0	0	0	0	0	0	0	0	0	0	1	0	0	0	0
Alveolate;	K00963	1	1	0	1	1	5	0	1	3	14	1	0	9	1	1
Alveolate;	K00965	0	0	0	0	0	0	0	0	0	0	0	0	0	1	1
Alveolate;	K00966	0	0	0	0	0	0	0	0	0	0	0	1	2	0	1
Alveolate;	K00968	0	0	0	0	0	0	0	0	0	0	0	0	3	0	1
Alveolate;	K00969	0	0	0	0	0	0	0	0	0	0	0	1	0	0	0
Alveolate;	K00972	1	0	0	0	0	0	0	0	0	0	0	0	0	0	0
Alveolate;	K00981	0	0	0	0	0	0	0	0	0	0	1	0	1	0	0
Alveolate;	K00995	1	0	0	0	0	0	0	0	0	0	0	0	0	0	0
Alveolate;	K00999	0	0	0	0	0	0	1	0	0	0	0	0	1	0	0
Alveolate;	K01006	1	1	0	0	0	0	0	0	0	1	0	0	0	0	0
Alveolate;	K01008	0	0	0	0	0	0	0	0	0	0	0	0	2	2	2
Alveolate;	K01011	1	3	0	0	0	0	1	0	4	0	0	0	0	0	0
Alveolate;	K01027	1	0	0	0	0	0	0	1	0	0	0	0	9	6	5
Alveolate;	K01047	0	0	0	0	1	2	1	2	3	2	1	0	2	0	3
Alveolate;	K01050	0	0	0	0	0	0	0	0	0	3	0	1	0	0	0
Alveolate;	K01052	0	0	0	0	0	1	0	0	0	0	1	7	0	0	0
Alveolate;	K01062	0	0	0	0	0	0	0	0	0	0	0	0	0	1	1
Alveolate;	K01074	0	0	0	1	0	0	0	0	0	0	0	0	0	0	0
Alveolate;	K01081	0	0	0	0	0	0	0	0	0	0	0	0	0	0	0
Alveolate;	K01102	1	0	0	0	0	0	0	0	0	0	0	0	0	0	0
Alveolate;	K01115	0	0	0	0	0	0	0	0	0	0	0	0	0	0	0
Alveolate;	K01126	3	2	1	0	0	0	0	0	0	0	0	0	0	7	1
Alveolate;	K01148	0	0	0	0	0	0	0	0	0	0	0	0	3	0	3
Alveolate;	K01158	0	0	0	0	0	0	0	0	0	0	0	0	0	1	2
Alveolate;	K01176	4	2	0	0	0	0	0	0	0	0	0	0	0	0	0
Alveolate;	K01179	0	1	0	0	0	0	0	0	0	0	0	0	0	0	0
Alveolate;	K01180	0	0	0	0	0	0	0	0	0	0	0	0	0	0	0
Alveolate;	K01181	0	1	0	0	0	0	0	0	0	0	0	0	0	0	0
Alveolate;	K01188	0	0	0	0	0	0	1	0	1	0	0	0	0	0	0
Alveolate;	K01196	0	0	0	0	0	0	0	0	0	0	0	0	0	1	0
Alveolate;	K01201	0	0	0	0	0	0	0	0	0	0	0	0	0	0	0
Alveolate;	K01214	0	0	1	0	0	0	0	0	0	3	0	0	4	1	0
Alveolate;	K01225	5	3	2	1	0	1	5	1	0	3	4	7	6	5	4
Alveolate;	K01230	0	0	0	0	1	0	0	0	0	0	0	0	0	0	0
Alveolate;	K01239	0	0	0	0	0	0	0	0	0	0	0	0	0	0	0
Alveolate;	K01251	247.872	226.425	167.091	173.101	126.242	172.534	184.51	190.226	163.78	255.119	131.6	160.912	438.597	373.874	507.976
Alveolate;	K01254	0	0	0	0	3	1	0	0	0	0	0	0	0	0	0
Alveolate;	K01256	0	0	0	0	0	0	0	0	0	0	0	0	0	0	0
Alveolate;	K01259	0	1	0	0	0	0	0	0	0	0	0	0	0	0	0
Alveolate;	K01262	0	0	0	0	0	0	0	0	0	0	0	0	0	0	0
Alveolate;	K01265	1	0	0	1	0	0	0	0	0	0	0	0	6	7	9
Alveolate;	K01267	0	0	0	0	0	0	0	0	0	0	0	0	7	3	6
Alveolate;	K01275	7	11	4	2	2	5	9	0	1	4	3	2	6	8	7
Alveolate;	K01279	0	0	1	0	0	0	5	0	0	0	0	3	0	1	5
Alveolate;	K01285	0	0	0	0	0	0	0	0	0	0	0	1	0	0	0
Alveolate;	K01286	0	0	0	0	0	0	0	0	0	0	0	0	2	0	0
Alveolate;	K01307	0	0	0	0	0	0	0	0	0	2	0	1	0	0	0
Alveolate;	K01310	1	3	3	1	2	1	0	0	0	0	0	0	2	0	0
Alveolate;	K01315	75.065	52.011	55	14	24	26	70	17	34	109	127	136	45	70	44
Alveolate;	K01322	0	0	0	0	0	0	0	0	0	1	1	0	0	0	0
Alveolate;	K01338	2	3	1	0	0	0	0	0	0	1	0	0	0	0	0
Alveolate;	K01341	0	0	0	1	0	0	0	0	0	0	1	1	0	0	0
Alveolate;	K01354	1	0	3	0	0	0	0	0	0	0	0	0	0	0	0
Alveolate;	K01363	9	69	37	0	3	2	9	0	6	37	31	43	7	35	2
Alveolate;	K01365	5	4	4	0	1	0	0	0	0	5	8	7	11	6	17
Alveolate;	K01366	0	1	0	0	0	0	0	1	0	0	0	1	11.895	2	6.819
Alveolate;	K01369	4	3	5	0	0	0	0	0	0	2	2	1	2	2	2
Alveolate;	K01373	26	20	18	6	3	5	15	0	5	21	27	15	20	22	7
Alveolate;	K01379	0	0	2	1	0	0	0	0	0	0	0	0	1	2	3
Alveolate;	K01380	0	0	0	0	0	0	0	0	0	0	0	0	0	0	0
Alveolate;	K01382	14	11	6	0	1	0	1	1	0	1	1	1	7	10	9
Alveolate;	K01404	1	0	0	0	0	0	0	0	0	0	0	0	0	0	0
Alveolate;	K01408	15	8	11	8	6	12.563	9	2	1	0	0	0	5	11	10
Alveolate;	K01412	10	6	5	1	2	1	2	0	3	12	9	10	25	19	18
Alveolate;	K01419	1	0	0	0	0	0	0	0	0	0	0	0	0	0	0
Alveolate;	K01425	0	0	0	0	0	1	0	0	0	0	0	0	0	0	0
Alveolate;	K01434	0	0	0	0	0	0	0	0	0	0	0	0	1	3	2
Alveolate;	K01438	0	0	0	0	0	0	0	0	0	0	0	0	0	0	0
Alveolate;	K01456	0	0	0	0	0	0	0	0	0	0	0	0	0	0	0
Alveolate;	K01464	1	0	0	0	0	0	0	0	0	0	0	0	0	0	0
Alveolate;	K01465	0	0	0	0	0	0	0	0	0	1	1	0	0	0	0
Alveolate;	K01473	0	0	0	0	0	0	0	1	0	0	0	0	0	0	0
Alveolate;	K01476	0	0	0	1	0	0	0	0	0	1	0	0	0	0	0
Alveolate;	K01490	5	4.008	2	2	2	2	2	3	3	0	0	0	1	2	1
Alveolate;	K01507	14	13	9	6	21	18	2	0	0	2	1	4	39	35	45
Alveolate;	K01510	0	0	0	0	0	0	0	0	0	0	0	0	0	0	0
Alveolate;	K01514	0	0	1	0	0	0	0	0	0	0	0	0	0	0	0
Alveolate;	K01520	4	2	0	0	0	0	0	0	0	3	0	1	4	5	9
Alveolate;	K01527	2	3	1	0	0	0	1	0	0	5	9	6	5	10	11
Alveolate;	K01530	0	1	0	0	0	1	0	0	0	0	0	0	0	0	0
Alveolate;	K01535	0	0	0	0	0	0	0	0	0	0	0	0	0	0	0
Alveolate;	K01537	1	1	0	3	1	3	2	0	2	1	1	1	27	11	12
Alveolate;	K01539	3	0	1	0	1	0	4	0	2	2	0	0	0	0	0
Alveolate;	K01555	3	0	1	0	0	0	0	0	0	0	0	0	0	0	0
Alveolate;	K01581	2	0	2	3	2	0	0	0	0	0	0	0	0	0	0
Alveolate;	K01584	0	0	0	0	0	0	0	0	0	0	0	0	0	0	0
Alveolate;	K01586	0	0	0	0	0	0	0	0	0	0	0	0	1	0	1
Alveolate;	K01599	3	4	2	3	3	2	0	0	0	0	0	0	2	2	0
Alveolate;	K01601	0	0	0	0	0	0	0	0	0	1	0	2	19	7	11
Alveolate;	K01610	10	8	3	0	0	1	3	0	0	6	0	0	4	4	1
Alveolate;	K01613	0	0	0	4	0	0	1	0	0	0	0	0	0	0	0
Alveolate;	K01623	8	3	5	2	0	0	0	0	0	2	1	4	3	0	2
Alveolate;	K01624	1	2	1	1	0	2	1	3	6	7	2.993	1	4	3	4
Alveolate;	K01626	3	5	3	3	2	3	0	0	0	0	0	0	0	2	0
Alveolate;	K01634	1	0	1	0	0	1	0	0	0	0	0	0	0	0	0
Alveolate;	K01637	2	1	1	0	0	0	4	1	4.165	0	0	0	3	1	2
Alveolate;	K01638	0	1	1	0	2	0	2	0	0	0	0	0	0	0	0
Alveolate;	K01640	0	0	0	0	0	0	0	0	0	0	0	0	0	0	0
Alveolate;	K01644	0	0	0	0	0	0	0	0	0	0	0	0	0	0	0
Alveolate;	K01647	2	1	1	0	0	2	1	0	0	2	0	1	11	7	7
Alveolate;	K01648	8	6	4	0	0	0	0	0	0	0	0	0	1	0	1
Alveolate;	K01652	0	1	0	0	0	0	0	0	0	0	0	0	0	0	0
Alveolate;	K01659	2	0	0	0	0	0	0	0	0	0	4	1	1	0	1
Alveolate;	K01669	0	0	0	0	0	0	0	0	0	2	0	0	1	1	0
Alveolate;	K01672	0	0	0	0	0	0	0	0	0	0	0	0	0	0	0
Alveolate;	K01673	30	43	28	34.429	24	28	53.007	28	28	6	6	5	6	13	14.797
Alveolate;	K01674	19	17	11	5	7	10	24	2	5	19	12	15	26	23	38
Alveolate;	K01679	0	0	0	0	0	0	0	0	0	0	0	0	0	0	0
Alveolate;	K01681	49	43	34	22	20	10	54	0	4	3	12	19	46	37	50
Alveolate;	K01682	32.376	18	6	19	10.511	18	49.061	38	51	6.173	4	15	14	18	17
Alveolate;	K01689	74.04	48	35	9	6	9	27.039	25	27.414	25.346	25	20.832	72.005	47	62.4
Alveolate;	K01691	0	0	0	0	0	0	2	4	1	0	0	0	0	0	0
Alveolate;	K01692	0	0	0	0	0	0	0	0	0	0	0	0	2	0	1
Alveolate;	K01694	0	0	0	0	0	0	0	0	0	0	0	0	1	1	5
Alveolate;	K01697	0	1	0	0	0	0	0	0	0	1	0	0	0	0	0
Alveolate;	K01711	18	10.197	13	8	3	3	6	0	0	3	0	0	7	3	6
Alveolate;	K01712	0	0	1	0	0	0	0	2	4	0	0	0	0	0	0
Alveolate;	K01714	0	0	0	0	0	0	0	0	0	0	0	0	0	0	1
Alveolate;	K01719	1	1	0	0	0	0	0	0	0	0	0	0	0	0	0
Alveolate;	K01720	2	2	0	0	0	0	0	0	0	1	0	1	13	19	23
Alveolate;	K01724	0	2	1	0	0	0	0	0	0	0	0	0	0	0	0
Alveolate;	K01733	1	0	1	0	0	0	0	0	0	0	0	0	0	0	0
Alveolate;	K01735	0	0	0	1	0	2	0	0	0	6	2	4	1	2	5
Alveolate;	K01736	0	1	0	1	1	0	0	0	1	0	0	0	2	3	4
Alveolate;	K01738	0	0	0	0	0	0	0	0	0	0	0	0	1	0	0
Alveolate;	K01740	1	0	0	0	0	0	0	1	3	0	0	0	2	3	3
Alveolate;	K01745	0	0	0	0	0	0	0	0	0	0	0	0	0	0	1
Alveolate;	K01749	0	0	0	0	0	0	0	0	0	0	0	0	0	0	0
Alveolate;	K01754	0	0	0	0	0	0	0	0	0	0	0	0	0	0	0
Alveolate;	K01755	1	1	0	0	0	0	0	0	0	8	0	1	0	0	0
Alveolate;	K01756	2	0	0	1	0	0	0	0	0	0	0	0	0	0	1
Alveolate;	K01759	0	0	0	0	0	0	0	0	0	0	0	0	0	0	0
Alveolate;	K01764	0	0	0	0	0	0	0	0	0	0	0	1	3	1	0
Alveolate;	K01768	0	0	0	0	0	0	0	0	0	0	0	0	0	0	0
Alveolate;	K01784	0	0	0	0	0	0	0	0	1	0	2	3	1	0	0
Alveolate;	K01799	0	1	0	0	0	0	0	0	0	0	0	0	0	0	0
Alveolate;	K01802	1	5	2	7	4	6	6.021	8	14	7	12	6	13	9	9
Alveolate;	K01803	47	60	44	27	18	14	14	0	3	1	1	5	11	6	11
Alveolate;	K01807	0	0	0	0	0	0	0	0	0	0	0	0	0	0	0
Alveolate;	K01810	0	0	0	0	0	0	2	0	0	0	0	0	0	1	0
Alveolate;	K01834	51.565	48.076	26	20.416	12	25	52.953	39	34	27.865	7	22.227	96.879	73.362	68.743
Alveolate;	K01845	0	0	0	0	0	0	0	1	3	0	0	0	0	0	0
Alveolate;	K01850	0	0	0	0	0	0	0	0	0	0	0	0	0	0	0
Alveolate;	K01858	153	158	114	28	24	34	177	44	77	34	31	48	27	21	29
Alveolate;	K01866	0	0	0	0	0	1	0	0	0	0	0	0	0	0	0
Alveolate;	K01867	0	0	0	0	0	0	0	0	0	0	0	0	3	1	3
Alveolate;	K01868	16	12	6	10	3	3	12	0	0	8	4	5	5	4	7
Alveolate;	K01869	1	0	0	1	0	1	19	0	0	1	0	0	0	0	0
Alveolate;	K01870	2	0	3	4	5	7	0	0	0	4	3	6	11	5	2
Alveolate;	K01872	0	0	0	1	0	1	0	0	0	1	0	0	0	0	0
Alveolate;	K01873	1	0	1	0	0	2	0	1	0	2	1	0	12	15	9
Alveolate;	K01875	11	13	7	10	8	8	11	0	0	11	4	5	9	3	8
Alveolate;	K01876	0	0	0	0	0	0	0	1	1	8	2	0	0	0	1
Alveolate;	K01880	24	22	8	7	3	3	8	4	5	8	2	3.855	11	8	6
Alveolate;	K01881	0	0	0	0	0	0	0	0	0	2	5	2	7	4	10
Alveolate;	K01883	0	2	0	0	0	0	0	1	0	4	7	6	4	4	2
Alveolate;	K01885	0	2	0	2	1	0	0	0	0	0	0	0	0	0	1
Alveolate;	K01887	0	3	0	0	0	0	0	0	0	0	0	0	2.367	3	1
Alveolate;	K01889	1	1	2	2	0	1	0	0	0	3	1	1	1	0	1
Alveolate;	K01890	3	0	0	0	0	0	0	0	0	5	6	3	6	5	6
Alveolate;	K01892	36	23	16	13	16.253	17	4	21	17	12	2.305	6	14	8	15
Alveolate;	K01893	7	3	0	0	1	0	0	0	0	6	0	0	0	4	2
Alveolate;	K01896	0	0	0	0	0	0	0	0	0	0	0	0	0	0	0
Alveolate;	K01897	0	1	0	12	5	9	0	0	0	13	10	17	2	2	1
Alveolate;	K01899	5	5	4	2	3	2	0	0	0	3	0	5	16	9	6
Alveolate;	K01900	3	0	0	0	0	0	2	0	0	0	7	3	0	2	0
Alveolate;	K01903	0	0	0	0	0	0	0	0	0	0	0	0	0	0	0
Alveolate;	K01907	0	0	0	0	0	1	0	0	0	0	0	0	1	3	2
Alveolate;	K01908	1	0	0	0	0	0	0	0	0	0	0	0	0	0	0
Alveolate;	K01915	55	43	32	28.905	29	51	32	36	28	13	4	5	29	21	31
Alveolate;	K01921	0	0	0	0	0	0	0	0	0	0	0	0	0	0	0
Alveolate;	K01923	2	1	0	0	0	0	0	0	0	0	0	0	0	1	0
Alveolate;	K01934	0	0	1	0	0	0	0	2	0	0	0	0	0	0	0
Alveolate;	K01937	62	55.462	33	34	21	28	21	30	20	8	3	4	43.417	23	46
Alveolate;	K01939	0	0	0	0	0	0	0	0	0	0	0	0	0	0	0
Alveolate;	K01940	0	0	0	0	0	0	0	0	0	0	0	0	0	0	0
Alveolate;	K01941	1	2	1	0	0	0	0	0	0	0	0	0	0	0	0
Alveolate;	K01950	0	3	0	0	0	0	0	0	0	0	0	0	0	0	0
Alveolate;	K01951	1.207	2	0	2	0	1	4	6	5	1	0	3	2	2	1
Alveolate;	K01952	0	0	0	0	0	0	0	0	0	0	0	0	0	0	0
Alveolate;	K01953	0	0	0	0	0	0	0	0	0	0	0	0	0	0	0
Alveolate;	K01958	0	0	0	0	1	0	0	0	0	0	0	0	0	0	0
Alveolate;	K01965	0	0	0	0	0	0	0	0	0	0	0	0	0	0	0
Alveolate;	K01969	0	0	0	0	0	0	0	0	0	0	0	0	0	0	0
Alveolate;	K01974	0	0	0	0	0	0	0	0	0	0	0	0	0	0	0
Alveolate;	K02085	0	0	0	0	0	0	0	0	0	0	1	0	0	0	0
Alveolate;	K02088	0	0	0	0	0	0	5	1	2	0	0	0	0	0	0
Alveolate;	K02108	3	2	1	0	5	2	1	0	0	0	0	0	0	0	0
Alveolate;	K02110	5	3	2	3	1	0	2	4	3	0	6	3	6	7	14.844
Alveolate;	K02112	12	2	5	4	0	0	0	0	0	0	0	0	0	0	0
Alveolate;	K02113	0	1.279	0	1	0	1	1	0	1	3.135	1	2	0	0	0
Alveolate;	K02117	0	0	0	1	0	3	0	0	0	0	0	0	0	0	0
Alveolate;	K02128	187	231.948	136.914	52	45	59	81.436	106	122	173	134.82	123	166.809	183	185.87
Alveolate;	K02132	2	4	5	0	0	0	3	0	0	0	3	3	5	1	5
Alveolate;	K02133	139	143	100	63	47	38	181	11	17	64	65	71	110	101	90
Alveolate;	K02134	7	5	3	0	0	0	3	0	3	1	2	4	1	1	2
Alveolate;	K02135	0	2	0	0	0	0	0	0	0	0	0	0	2	0	0
Alveolate;	K02136	2	0	0	1	1	1	1	2	3	1	0	0	0	1	0
Alveolate;	K02144	5	7	7	1	0	0	5	3	5	25	10	26	20	12	17
Alveolate;	K02145	5	11	8	25	23	16	32	2	0	17	15	30	17	9	6
Alveolate;	K02146	40	23	26	15	13	16	28	7	5	39	51	44	56	34	48
Alveolate;	K02147	40	38	35	36	30	43	60	4	6	27	25	27	30	21	32
Alveolate;	K02148	3	1	3	1	1	3	1	2	3	1	3	1	0	3	3
Alveolate;	K02150	32	29	12	4	6	5	10	2	1	13	15.284	16.512	15	6	19
Alveolate;	K02151	0	2	0	0	0	0	0	0	1	0	0	1	2	0	0
Alveolate;	K02153	0	0	0	0	0	0	0	0	0	0	0	0	0	0	0
Alveolate;	K02154	11	14.528	4	1	6	1	4	0	0	2	1	2	9	5	6
Alveolate;	K02155	79	97	52	58	29	55	97	19	20	41	43	51	108.833	67	58
Alveolate;	K02156	0	0	0	0	0	0	0	0	0	0	0	0	0	0	0
Alveolate;	K02157	1	0	0	0	0	0	0	0	0	0	0	0	0	0	0
Alveolate;	K02168	2	0	3	0	0	0	0	0	0	0	0	0	0	0	0
Alveolate;	K02180	3	5	1	0	0	0	0	0	0	0	0	0	2	1	0
Alveolate;	K02183	298.299	244.324	171.094	133.069	110.864	124.84	330.481	318.231	339	268.844	273.951	299.427	271.394	266.813	221.466
Alveolate;	K02206	0	0	0	0	0	0	0	0	0	0	0	0	0	0	1
Alveolate;	K02209	0	0	0	0	0	0	0	0	0	0	0	0	0	0	0
Alveolate;	K02210	1	0	0	0	0	0	0	0	0	0	0	0	0	0	0
Alveolate;	K02218	255.427	238	160.72	86	68	85	128.059	84.756	93	225	113	136	195	172.519	185.243
Alveolate;	K02219	0	1	1	0	0	0	0	0	0	0	0	0	6	5	2
Alveolate;	K02221	3	5	2	1	0	5	3	6	7	0	0	0	5	1	0
Alveolate;	K02257	0	0	0	0	0	0	0	0	1	0	0	0	0	0	0
Alveolate;	K02259	0	0	0	0	1	0	0	0	0	1	0	0	0	0	0
Alveolate;	K02260	15	11	9	5	3	4	4	17	16	10	9	12	12	11	13
Alveolate;	K02261	2	0	0	0	1	0	0	0	0	1	0	2	6	6	2
Alveolate;	K02266	0	0	0	1	6	2	0	2	0	2	0	0	0	0	0
Alveolate;	K02291	0	0	0	0	0	0	0	0	0	0	0	0	0	0	0
Alveolate;	K02295	0	0	0	0	0	0	0	0	0	0	0	0	0	0	0
Alveolate;	K02324	1	0	1	0	0	0	0	0	0	0	0	0	0	1	1
Alveolate;	K02335	0	0	0	1	4	0	0	0	0	1	0	0	0	0	0
Alveolate;	K02355	9	8	6	3	6	6	3	2	4	1	2	4	11	9	3
Alveolate;	K02357	0	0	0	0	0	0	0	0	0	1	0	0	0	0	0
Alveolate;	K02358	1	0	0	0	0	0	0	0	0	0	0	1	8	2	2
Alveolate;	K02377	1	0	1	0	0	0	0	0	0	0	0	0	0	0	0
Alveolate;	K02412	0	0	0	0	2	0	0	0	0	0	0	0	0	0	0
Alveolate;	K02427	1	0	2	0	0	0	0	0	0	0	0	0	0	0	0
Alveolate;	K02437	0	4	2	1	1	0	0	0	0	1	5	0	0	0	0
Alveolate;	K02440	1	1	1	0	1	0	0	0	2	0	1	4	1	0	1
Alveolate;	K02449	0	0	0	0	0	0	0	0	0	5	0	0	0	0	0
Alveolate;	K02471	0	0	0	0	0	0	0	0	0	0	0	0	0	0	0
Alveolate;	K02492	8	14	5	5	3	4	6	13	11	2	0	2	2	1	1
Alveolate;	K02503	0	0	0	0	0	0	0	0	0	0	0	0	0	0	0
Alveolate;	K02510	0	0	0	0	0	0	0	0	0	0	0	0	0	1	1
Alveolate;	K02516	1	0	0	0	0	0	0	0	0	0	0	0	0	0	0
Alveolate;	K02518	0	1	0	0	0	0	0	0	0	0	0	0	0	0	0
Alveolate;	K02519	0	0	0	0	0	0	0	1	0	0	0	0	0	0	0
Alveolate;	K02520	0	0	0	0	0	0	0	0	0	0	0	2	0	1	1
Alveolate;	K02540	1	1	1	0	0	0	0	0	0	0	0	0	8	1	2
Alveolate;	K02541	1	0	3	0	1	0	0	0	1	0	2	0	1	1	5
Alveolate;	K02542	0	0	0	0	0	0	0	0	0	0	1	0	0	0	0
Alveolate;	K02575	45.428	38	29	18	19	21	16	31.877	30	6	3	6	49.306	19	37
Alveolate;	K02581	0	0	0	0	0	0	0	0	0	0	0	0	0	0	0
Alveolate;	K02599	1	0	0	2	1	2	0	0	0	0	0	0	0	0	0
Alveolate;	K02634	0	0	0	0	0	0	0	0	0	0	0	0	0	0	0
Alveolate;	K02636	39.052	46	28	18	19.296	21	23.891	19	32.852	19	7	13	27.229	32.107	30
Alveolate;	K02637	2	0	1	0	0	0	3	1	0	0	0	0	0	0	0
Alveolate;	K02638	17	11	13	0	0	0	20	5	18	2	7	1	0	0	0
Alveolate;	K02639	27	31	25	20	17	28	7.04	10	17	6	2	3.013	2	3	1
Alveolate;	K02641	1.3	2	0	1	0	0	24	1	4	0	0	0	3	3	5
Alveolate;	K02684	0	0	0	0	0	0	0	0	0	0	0	0	0	0	1
Alveolate;	K02685	0	0	0	0	0	0	0	0	0	0	0	0	0	4	3
Alveolate;	K02691	1	0	0	0	0	0	4	2	3	0	0	0	0	0	0
Alveolate;	K02692	0	0	0	0	0	0	8	4	2	0	0	0	0	0	0
Alveolate;	K02693	9	12.279	6	0	0	0	2	18	19	2	0	0	13	9	6
Alveolate;	K02699	34.617	28	25	5	4	8	13	4	1	0	0	0	0	0	0
Alveolate;	K02703	0	0	0	0	0	0	2	1	2	1	1	4	0	0	0
Alveolate;	K02714	0	0	0	0	0	0	0	0	0	0	0	0	0	1	3
Alveolate;	K02715	8	6	4	1	0	1	2	5	7	2	1	4	4	5	6
Alveolate;	K02726	4	1	5	2	0	3	0	1	0	0	0	0	4	3	2
Alveolate;	K02727	1	0	0	1	0	0	1	1	1	1	2	5	2	4	6
Alveolate;	K02728	0	0	0	4	0	0	0	0	0	0	0	0	0	0	0
Alveolate;	K02729	4	0	1	0	0	0	2	0	1	16	7	12	12	7	8
Alveolate;	K02730	3	8	1	0	0	0	0	0	0	3	5	8	1	4	5
Alveolate;	K02731	0	1	0	0	0	0	1	0	1	7	9	8	2	1	0
Alveolate;	K02732	0	1	0	9	5	4	0	0	2	1	7	2	8	2	12
Alveolate;	K02734	2	4	1	1	0	0	0	1	0	2	2	0	2	0	0
Alveolate;	K02737	3	1	0	0	0	0	2	0	1	3	3	1	6	8	12
Alveolate;	K02738	1	1	0	0	1	1	4	0	0	0	1	0	0	3	0
Alveolate;	K02739	2	0	1	0	0	0	0	0	0	1	0	0	1	1	0
Alveolate;	K02835	0	0	0	0	0	0	0	0	0	0	0	0	2	0	0
Alveolate;	K02857	1	0	0	0	0	0	0	0	0	0	0	0	0	0	0
Alveolate;	K02863	0	0	0	0	0	0	0	1	0	0	0	0	1	1	0
Alveolate;	K02865	102	99	82	38	25	21	47	2	4	94	128.746	149	242.066	180	190
Alveolate;	K02866	38	45	22	26	15	18	58	2	11	7	4	5	11	14	21
Alveolate;	K02868	7.07	7.058	6.253	1	4	1	0	1	1	0	2	0	2	1	3
Alveolate;	K02870	51	72	54	27	23	23	53	5	9	33	52	55	28	36	33
Alveolate;	K02872	69	86	52	54.422	54	59.841	76.737	13	20	28	61	86	115	97	107
Alveolate;	K02873	73	49.831	25	14	23	19	31	9	29	25	28	40	70	59	81
Alveolate;	K02875	24	17	15	7	16	18	41	16	15	58	71	69	24	12	22
Alveolate;	K02877	197	225.739	160	49	37	44	220	45	60	41	48	63	57	40	59
Alveolate;	K02880	46	51	45	15	11	13	30	6	9	41	48	42	145	141	146
Alveolate;	K02882	2	1	2	0	3	4	1	0	0	0	1	1	0	1	1
Alveolate;	K02883	0	5	2	2	4	4	8	1	6	6	5	2	2	0	0
Alveolate;	K02884	0	0	0	0	0	0	0	2	0	0	0	0	0	0	0
Alveolate;	K02885	6	0	2	0	2	0	5	1	0	3	3	2	3	8	3
Alveolate;	K02886	0	2	0	0	0	0	0	0	0	0	0	0	0	0	0
Alveolate;	K02887	0	0	0	0	0	0	4	0	0	1	0	0	0	0	0
Alveolate;	K02888	1	2	1	0	0	0	0	0	0	3	7	2	5	5	4
Alveolate;	K02889	18	24	5	5	4	5	21	5	6	9	14	24	11	9	16
Alveolate;	K02891	40	34.696	22	1	0	0	9	0	2	14	13.672	25	15	14	19
Alveolate;	K02893	1	1	4	0	0	0	1	0	0	0	0	0	0	0	0
Alveolate;	K02894	107.518	118.748	63.79	29.562	31	43.312	67.397	99	116.38	77.234	28	44.642	112.229	104.929	101.001
Alveolate;	K02895	0	0	0	0	0	0	0	0	0	0	0	0	0	0	0
Alveolate;	K02896	28	42	36	40	37	37	22	3	5	51	49	47	21	23	16.425
Alveolate;	K02898	78.078	63.425	38	36.962	23	40	129	87.784	124	97	110	150	150	115.888	167
Alveolate;	K02900	294	353	221.515	81	66	68	276	22	86	47	50.486	61	49	77	50
Alveolate;	K02901	50.361	30	26	14	10	9	63	10	21	18	23	26	44	35	32
Alveolate;	K02902	3	0	0	4	14	9	1	1	0	0	0	0	0	0	0
Alveolate;	K02903	23	24	14	21	13	13	31	7	7	48	33	38	27	20	38
Alveolate;	K02905	5	5	11	1	0	0	5	3	0	4.868	4	6	3	5.022	6.684
Alveolate;	K02906	0	0	0	0	0	0	0	0	0	0	0	0	1	0	1
Alveolate;	K02908	7	12	6	7	0	1	19	3	3	92.649	152	159	68	61	54
Alveolate;	K02910	125.7	130.776	97.845	35.221	29	49	57.969	33.48	63	114.447	98.118	95.439	48.766	60.144	56.365
Alveolate;	K02912	3	4	1	2	4	5	0	0	0	0	2	0	5	4	8
Alveolate;	K02915	0	1	0	0	1	0	1	0	1	11	11	15	6	4	8
Alveolate;	K02917	25	20	13	14	10	10	19	2	3	17	27	23	11.117	9	12
Alveolate;	K02918	189	172	94	45	71	55	72	5	3	15	23	28	22.51	24	17.04
Alveolate;	K02919	0	0	0	0	0	0	0	0	0	0	0	0	0	1	0
Alveolate;	K02920	17	9	4	3	1	2	17	0	0	31	12	28	17	14	11
Alveolate;	K02921	19	15	11	0	0	0	23	16	29	78	47	42	0	0	0
Alveolate;	K02922	13	18	3	9	8	4	10	1	5	23	18	40	20	19	24
Alveolate;	K02923	9	6.265	9	0	0	1	3	1	0	3	2	6	2	3	3
Alveolate;	K02924	14.666	13	13.098	0	0	0	6	0	4.064	12	9	20	2.128	5	4
Alveolate;	K02925	38.137	92	56	16.251	16	13	36	8	16.039	150	129	165.595	170	120	137.795
Alveolate;	K02926	0	0	0	11	2	13	0	0	0	1	1	0	0	0	0
Alveolate;	K02927	2	3	1	0	1	1	0	0	0	0	3	1	6.004	13	6.35
Alveolate;	K02929	3	1	2	0	0	0	1	0	1	1	0	2	37	21	29
Alveolate;	K02930	38.753	33.525	22	10	11	13	15	5	3	18	18	34	41.045	28	47.88
Alveolate;	K02931	18	17	5	4.24	4.212	11	12	21	21.431	23	14	13	38.153	55	30
Alveolate;	K02932	63	42	48	61	49	37	70	19	12	63	37	51	33.316	18	32
Alveolate;	K02934	173	147	93	27	35	22	85.008	14	22	92	126	116	310.432	208	272
Alveolate;	K02935	0	0	0	0	0	0	0	0	0	0	0	0	2	0	1
Alveolate;	K02936	117	96	85	46	33	46	85.815	9	16	92	128	163	279.903	223.007	211.628
Alveolate;	K02937	5	5.169	0	1.821	3.707	1	1	0	0	10	8.926	13	15	15	20
Alveolate;	K02938	51	38	24.024	2	5	3	47	9.793	10	18	12.56	7	15	16	21
Alveolate;	K02940	8	7	3	0	3	1	6	3	5	7	6	4	104	90	125
Alveolate;	K02941	51.959	76	60	25	12	13	35	5	7	24	29	33	46	42.828	44.702
Alveolate;	K02942	141.69	102	78	33	18	33	93.277	29	65	69	89.074	69	105.233	58	78
Alveolate;	K02943	157	166	133	16	26	33	171	28	59	26.157	33	31	40	18	46
Alveolate;	K02947	29	26	14	73	74	56	80	31	28	94	68	98	80	45	47
Alveolate;	K02949	16	15	14	3	4	3	23	1	3	64	66	46.146	38	30	23
Alveolate;	K02951	40.805	27	11	16	10	4	8	7	4	8	4	9	21	19	24
Alveolate;	K02953	4.592	1	3	6	2	6	4	0	2	10	6.128	14	2	4	4.076
Alveolate;	K02955	19	24	14	25.39	19	14	21.559	11	16	36	32	44	33	31	29.331
Alveolate;	K02956	0	0	0	0	0	0	0	0	0	0	0	0	0	0	0
Alveolate;	K02957	0	0	0	0	0	0	1	0	3	1	0	4	0	0	0
Alveolate;	K02958	39	37	32	1	0	3	1	0	0	6	16	29	20	20	3
Alveolate;	K02960	0	0	0	0	0	0	0	0	0	0	0	0	2	1	1
Alveolate;	K02962	28	32	15	38	23	37	29	2	5	42	54	63	28	23	39.535
Alveolate;	K02964	17	24	10	7	2	2	19	3	6	10	18	32	34	31	27
Alveolate;	K02965	0	0	0	0	0	0	0	0	0	0	0	0	0	0	0
Alveolate;	K02966	19	25	23	7	1	2	8	2	2	29	31	41	64.499	28	36
Alveolate;	K02968	7	9	5	5	2	3	3	11	10	1	0	1	8	5	6
Alveolate;	K02969	28	46	23	22	30	28	9.141	5	3	27	25	47	42	56.127	57
Alveolate;	K02970	0	0	0	0	0	0	0	0	0	0	0	0	4	0	0
Alveolate;	K02971	0	0	0	0	0	0	1	1	1	5	1	4	1	3	0
Alveolate;	K02973	26	24	23	8	5	10	7.847	1	1	9	6	10	102.064	81	82.252
Alveolate;	K02974	0	0	0	0	0	0	2	0	3	4.764	2.714	2	1	1	2
Alveolate;	K02975	16	17	17	9	1	2	25	2	5	5	2	5	8	3	3
Alveolate;	K02976	60	43	33	3	7	8.073	18	12	24	52	53.673	68	63	65.078	47.188
Alveolate;	K02977	1	1	0	4	8	4	2	1	0	5	2	6	0	0	0
Alveolate;	K02978	38.326	39.266	33.539	22.62	35.39	29.729	45.843	22.826	32.886	71.6	53	62.593	52	47.892	41
Alveolate;	K02979	0	0	1	4	4	3	12	3	2	8	11	32	7	7	4
Alveolate;	K02980	12	14	18	15	3	5	6	8.797	29	4	0	1	6	11	6
Alveolate;	K02981	81	84.104	61	6	5	9	7	3	2	23	26	34	243	153	178
Alveolate;	K02983	0	0	0	0	0	0	0	0	0	15	29	22	0	0	0
Alveolate;	K02984	29.348	19	26	106	84.702	90.465	11	1	1	14	7	11.523	18	11	18
Alveolate;	K02985	65	45.763	28	34.093	30	26	51	9	16	129	94	131.016	111	72	90
Alveolate;	K02987	159.914	170.009	126	47	46	34	121	27.458	41	93	90	119.926	180.856	156	151.438
Alveolate;	K02988	0	0	0	0	0	1	0	0	0	0	0	0	0	0	0
Alveolate;	K02989	77	69	60	7	10	12.041	48	5	18	28	57	59.757	49	64.921	54
Alveolate;	K02991	25	22	12.378	6	3	5	10	7	6	36	37	47	22.291	12	21
Alveolate;	K02993	134	171	101	29	31	23	140	20	53	16	39	48	107	99	122
Alveolate;	K02994	0	0	0	0	0	0	0	0	0	0	0	0	0	0	1
Alveolate;	K02995	66	64	48	52	54	51	31	4	17	43	63	57.183	58	53	50
Alveolate;	K02997	14	15	6	34.936	25	32	46	3	9	5	0	0	9	7	8
Alveolate;	K02998	95	146	71	26	18	17	81	15	23.196	62.017	78	82.052	124	116	97
Alveolate;	K03005	0	1	0	0	0	0	0	0	0	0	0	0	0	0	0
Alveolate;	K03006	2	2	1	0	0	0	0	0	0	0	0	0	2	1	2
Alveolate;	K03008	0	0	0	0	0	0	0	0	0	4	0	1	0	0	0
Alveolate;	K03009	0	0	0	1	0	0	0	0	0	0	0	0	2	1	0
Alveolate;	K03010	0	0	0	0	0	0	0	0	0	0	0	0	3	1	2
Alveolate;	K03013	14.24	5	7	0	5	3	14	4	5	3	0	0	1	0	2
Alveolate;	K03018	0	0	0	0	0	0	0	0	0	0	0	1	0	0	0
Alveolate;	K03019	0	0	0	0	0	0	0	0	0	0	0	0	2	0	0
Alveolate;	K03021	2	0	0	0	0	0	0	0	0	0	0	0	0	0	0
Alveolate;	K03028	1	0	0	0	1	0	0	0	0	1	2	1	3	1	0
Alveolate;	K03029	1	0	0	1	0	0	0	0	1	0	1	0	0	1	1
Alveolate;	K03030	1	1	1	0	3	3	0	0	0	0	1	1	6	3	6
Alveolate;	K03031	0	1	0	0	0	0	0	0	0	2	6	9	0	2	2
Alveolate;	K03032	1	2	4	0	0	0	0	0	0	7	6	6	14	7	8
Alveolate;	K03033	18	6	10	22	24	32	28	31	20	0	0	0	14	5	4
Alveolate;	K03035	0	0	0	0	0	0	0	0	0	0	0	0	0	2	0
Alveolate;	K03036	5	2	3	1	2	8	0	0	0	0	2	3	0	0	0
Alveolate;	K03037	1	2	2	2	3	7	0	0	0	0	0	0	0	0	0
Alveolate;	K03038	5	3	2	1	1	0	0	0	2	1	0	2	5	5	4
Alveolate;	K03039	1	0	0	0	2	4	0	0	0	0	0	0	0	0	0
Alveolate;	K03061	1	1	0	0	0	0	0	1	0	3	0	3	4	4	11
Alveolate;	K03062	0	0	0	1	0	0	0	0	0	0	0	0	0	0	0
Alveolate;	K03063	9	10	14.828	0	0	0	1	0	2	2	0	2	0	1	0
Alveolate;	K03064	4	3	6	0	1	0	0	0	0	0	1	1	7	3	5
Alveolate;	K03065	1	1	1	0	0	1	1	0	0	1	1	1	0	0	0
Alveolate;	K03066	1	0	0	0	0	0	8	0	3	0	0	1	0	0	0
Alveolate;	K03070	0	0	0	0	0	0	0	0	0	0	0	0	0	0	0
Alveolate;	K03083	5	5	5	0	0	0	7	0	0	0	0	0	6	5	2
Alveolate;	K03088	0	0	0	0	0	0	0	0	0	0	0	0	0	0	0
Alveolate;	K03094	1	4	1	1	2	2	4	1	0	0	2	3	10	10	13
Alveolate;	K03097	7	1	2	0	1	2	4	0	0	1	1	0	2	0	2
Alveolate;	K03098	9	10	4	1	2	4	2	3	5	2	0	0	0	0	0
Alveolate;	K03102	0	0	0	0	0	0	0	0	0	0	0	0	0	0	0
Alveolate;	K03105	0	0	0	0	0	1	0	0	0	0	0	0	0	0	2
Alveolate;	K03106	11	6	9	0	1	0	16	0	0	5	6	7	11	8	6
Alveolate;	K03107	0	0	0	0	0	0	0	0	0	0	0	0	4	1	4
Alveolate;	K03108	0	0	0	0	0	0	0	0	0	0	0	0	0	1	0
Alveolate;	K03113	0	0	0	0	0	0	1	0	0	0	0	0	3	0	0
Alveolate;	K03115	5	2	2	1	0	2	0	0	0	16	12	14	9	8	11
Alveolate;	K03119	0	0	0	0	0	0	0	0	0	0	0	0	0	2	0
Alveolate;	K03124	0	0	0	0	0	0	0	0	0	0	0	0	0	2	0
Alveolate;	K03130	0	0	0	0	0	0	0	1	0	0	0	0	0	0	0
Alveolate;	K03145	0	0	0	0	0	0	0	0	0	0	0	0	1	3	1
Alveolate;	K03163	0	2	0	0	0	0	0	0	0	0	1	2	0	0	1
Alveolate;	K03164	8	8	5	5	1	10	11	1	3	8	1	2	6	5	10
Alveolate;	K03165	0	0	2	0	0	0	0	2	1	0	0	2	1	5	0
Alveolate;	K03168	14	13	8	6	3	7	11	6	8	3	5	2	1	5	1
Alveolate;	K03178	17	18	13	11	5	4	19	2	1	0	1	1	9	5	2
Alveolate;	K03217	1	1	1	0	0	0	0	0	0	0	0	0	0	0	0
Alveolate;	K03231	120	70.237	55.046	16	15	19	21	22	19.008	58	23	31	67.399	42.438	46.159
Alveolate;	K03232	5	14	8	2	3	1	7	1	2	2	7	7	15	23.886	20
Alveolate;	K03233	6	0	1	0	0	0	3	0	0	1	1	2	3	2	2
Alveolate;	K03234	157.317	126	89	26	19	20	59	6	14	39	28	55	81	60.28	68
Alveolate;	K03235	0	0	0	0	1	0	0	0	0	0	0	0	0	0	0
Alveolate;	K03236	7	4	1	4	2	2	2	1	4	1	0	0	4	3	7
Alveolate;	K03238	0	0	0	0	0	0	0	0	0	1	0	0	0	0	0
Alveolate;	K03242	1	4	7	0	0	0	2	0	0	0	0	0	5	7	6
Alveolate;	K03243	7	3	6	0	0	1	0	0	0	0	1	1	1	2	0
Alveolate;	K03246	1	0	1	0	0	0	0	0	0	2	0	0	0	0	1
Alveolate;	K03247	0	1	1	1	0	1	0	0	0	0	0	0	0	0	0
Alveolate;	K03248	0	0	0	1	1	7	0	0	0	0	0	0	0	0	0
Alveolate;	K03250	0	0	0	0	0	0	0	0	0	0	0	0	0	0	0
Alveolate;	K03251	1	1	0	0	0	0	0	0	0	2	0	0	1	5	0
Alveolate;	K03252	13	9	2	0	0	0	0	0	0	0	0	0	0	0	0
Alveolate;	K03253	0	0	0	0	0	0	0	0	0	0	0	0	0	0	0
Alveolate;	K03254	0	0	1	0	0	0	1	0	0	0	0	0	0	0	0
Alveolate;	K03255	0	0	0	1	0	2	0	0	0	0	0	0	0	0	0
Alveolate;	K03256	1	0	1	0	2	0	0	0	0	0	0	0	0	0	0
Alveolate;	K03257	9	5	3	4	1	1	0	0	0	0	3	2	28	15	12
Alveolate;	K03258	0	0	0	0	0	0	0	0	0	0	0	0	0	0	0
Alveolate;	K03259	0	2	1	3	3	3	0	0	0	1	1	0	0	0	0
Alveolate;	K03260	22	24	18	6	10	16	19	2	1	13	26	24	17	21	18
Alveolate;	K03262	2	2	0	0	1	1	8	0	0	0	3	0	4	2	5
Alveolate;	K03263	27	38	18	0	0	0	10	1	8	22	19	12	17	18	18
Alveolate;	K03264	2	3	2	0	0	0	1	0	0	0	0	0	2	1	1
Alveolate;	K03265	3	6	5	0	0	1	6	1	2	1	0	4	2	4	1
Alveolate;	K03267	3	4	1	0	0	0	0	0	0	0	0	0	2	0	1
Alveolate;	K03272	0	0	0	0	0	0	0	0	0	0	0	0	0	1	0
Alveolate;	K03283	101.874	102.01	71	36	21	14	94	26	24	41	47	68	266.43	220	236.202
Alveolate;	K03294	1	0	0	0	0	0	0	0	0	0	0	0	0	0	0
Alveolate;	K03301	0	0	0	0	0	1	0	0	0	0	0	0	0	0	0
Alveolate;	K03307	0	0	0	0	0	0	0	0	0	0	0	0	0	0	0
Alveolate;	K03319	1	0	1	0	0	1	0	0	2	0	0	0	1	2	1
Alveolate;	K03320	3	1	1	1	1	4	6	4	3	14	19	20	7	9	8.155
Alveolate;	K03321	0	0	0	0	0	0	0	0	0	0	0	0	0	0	0
Alveolate;	K03327	1	1	0	0	0	0	1	0	0	0	1	0	0	0	0
Alveolate;	K03331	0	0	0	0	0	0	0	0	1	0	0	0	0	0	0
Alveolate;	K03347	1	0	2	0	0	0	0	0	0	0	0	1	3	2	1
Alveolate;	K03352	0	1	0	0	0	0	0	0	0	0	0	0	0	0	0
Alveolate;	K03363	14	24	10	8	8	3	6	5	6	4	7	15	3	7	2
Alveolate;	K03364	0	1	0	0	0	1	0	0	0	0	0	0	0	0	0
Alveolate;	K03372	0	0	0	0	0	0	0	0	0	0	0	0	1	0	0
Alveolate;	K03386	0	0	3	2	1	0	0	0	0	3	5	5	15	20	12
Alveolate;	K03403	58	53.721	35.373	24	14	25.539	17	20.325	11.819	13	4	6	26	16	24
Alveolate;	K03417	10	8	10	0	1	2	4	3	2	1	6	4	1	2	4
Alveolate;	K03434	0	0	0	0	0	0	0	0	0	0	0	2	0	0	0
Alveolate;	K03439	0	0	0	0	0	0	0	0	0	0	0	0	0	0	1
Alveolate;	K03455	0	0	0	0	0	0	0	0	0	0	0	0	1	0	0
Alveolate;	K03456	0	1	0	0	0	0	0	0	0	0	0	0	4	3	4
Alveolate;	K03462	0	0	0	0	0	0	0	0	0	0	0	1	0	1	0
Alveolate;	K03469	1	0	0	1	0	0	0	0	0	0	0	0	0	0	0
Alveolate;	K03500	0	0	0	0	0	0	0	0	0	0	1	1	1	1	1
Alveolate;	K03514	0	2	0	0	0	0	1	0	0	0	0	0	0	0	0
Alveolate;	K03521	0	3	1	0	1	0	0	0	0	0	1	2	1	4	2
Alveolate;	K03522	2	1	0	0	1	0	1	0	0	0	0	0	0	1	1
Alveolate;	K03524	0	0	0	0	0	0	0	0	0	0	0	0	0	1	1
Alveolate;	K03526	11	4	1	0	0	0	0	0	0	0	0	0	0	0	0
Alveolate;	K03529	0	1	0	0	0	0	0	0	0	0	0	0	0	0	0
Alveolate;	K03537	0	0	0	0	0	0	0	0	0	0	0	0	0	2	0
Alveolate;	K03544	0	3	0	0	0	0	0	0	0	0	0	0	0	0	0
Alveolate;	K03545	0	2	2	0	0	0	0	0	0	0	0	0	0	0	0
Alveolate;	K03564	0	1	2	0	0	0	0	0	0	0	0	0	0	0	0
Alveolate;	K03574	2	1	1	0	1	0	1	0	1	2	0	0	0	0	0
Alveolate;	K03595	28	34.526	26	8	8	7	4	11	4	87	21	48	52.893	78	68
Alveolate;	K03626	95.071	104	57	24	20.06	35.391	48	66.648	63	74	48.503	61	87.976	71	74.212
Alveolate;	K03627	9	3	6	2	4	0	0	0	0	6	3	1	5	8	1
Alveolate;	K03648	0	0	0	1	0	0	0	0	0	0	0	0	0	0	1
Alveolate;	K03654	0	0	0	0	0	1	0	0	0	0	0	0	0	0	0
Alveolate;	K03657	0	0	1	0	0	0	0	0	0	0	0	0	0	0	0
Alveolate;	K03661	5	3	0	4	3	4	0	0	0	0	2	4	0	0	2
Alveolate;	K03665	0	0	0	0	1	2	0	0	0	0	0	0	0	0	0
Alveolate;	K03667	4	3	0	0	0	0	0	0	0	0	0	1	1	5	1
Alveolate;	K03671	6	6	4	5	2	8	6	1	0	0	0	0	1	4	0
Alveolate;	K03678	0	0	0	0	0	0	0	0	0	0	0	0	1	0	0
Alveolate;	K03686	0	0	0	0	0	2	0	0	0	0	0	0	1	0	0
Alveolate;	K03687	0	0	0	0	0	0	0	0	0	0	0	0	1	0	0
Alveolate;	K03688	0	2	1	0	0	0	0	0	0	0	0	0	0	0	0
Alveolate;	K03695	2	0	0	0	0	1	0	0	0	0	0	1	0	2	0
Alveolate;	K03696	1	1	2	1	1	1	5	2	1	4	0	1	14	7	15
Alveolate;	K03704	36	32.643	17	12	14.035	22	18	17	21	7	5	10	17	13	12.135
Alveolate;	K03707	0	0	0	0	0	0	0	0	0	0	0	0	0	0	0
Alveolate;	K03715	16	8	9	4	5	7	1	1	6	0	0	2	0	0	2
Alveolate;	K03768	0	0	0	0	0	0	4	3	3	0	0	0	0	1	0
Alveolate;	K03773	0	0	0	0	0	0	0	0	1	0	0	0	0	0	0
Alveolate;	K03781	0	0	0	0	0	0	0	0	0	0	4	1	0	3	0
Alveolate;	K03782	0	0	0	3	0	0	3	0	1	1	1	0	1	0	2
Alveolate;	K03783	0	0	2	0	0	0	1	0	1	0	0	0	0	0	0
Alveolate;	K03798	7	8	5	11	7	11	5	4	13	10	3	6	11	7	9
Alveolate;	K03833	1	0	0	0	0	0	0	0	0	0	0	0	0	0	0
Alveolate;	K03839	2	3	2	0	1	0	0	0	0	0	0	0	0	0	0
Alveolate;	K03841	0	1	1	0	0	0	0	0	0	0	0	0	0	2	0
Alveolate;	K03844	0	0	0	0	0	0	0	0	0	0	0	0	0	0	0
Alveolate;	K03847	0	0	0	0	0	0	0	0	0	0	0	0	0	0	0
Alveolate;	K03852	3	6	2	0	0	0	1	0	0	0	3.99	3.12	1	3	4
Alveolate;	K03853	1	1	1	0	0	0	0	0	0	0	0	0	0	0	0
Alveolate;	K03857	0	0	0	0	0	0	0	0	0	0	0	0	0	0	0
Alveolate;	K03869	0	0	0	0	0	0	0	0	0	0	0	0	0	1	1
Alveolate;	K03872	0	0	0	0	0	0	0	0	0	2	3	5	7	1	1
Alveolate;	K03921	7	7	9	5	6	2	0	0	0	0	0	0	0	0	0
Alveolate;	K03924	0	0	0	0	0	0	0	0	0	0	0	0	0	0	0
Alveolate;	K03949	4	4	2	3	0	0	5	1	1	6	4	8	0	1	1
Alveolate;	K03950	0	0	0	0	0	0	0	0	0	0	0	0	0	0	2
Alveolate;	K03969	3	6	3	4	4	3	0	0	0	0	0	0	0	0	0
Alveolate;	K03977	0	0	0	0	0	0	0	0	0	0	0	0	0	0	0
Alveolate;	K04043	2	13	4	1	0	0	0	0	0	0	0	0	3	2	2
Alveolate;	K04077	0	0	0	1	1	1	0	0	0	0	1	0	0	0	0
Alveolate;	K04078	0	1	0	0	0	0	1	1	0	0	0	0	1	0	0
Alveolate;	K04079	18	40.052	30	10	6.218	12	2	0	2	12	18	28	15	13	18.166
Alveolate;	K04097	3	1	2	1	0	1	0	0	0	0	0	0	1	0	0
Alveolate;	K04257	0	0	0	0	0	0	0	0	0	1	0	1	0	0	0
Alveolate;	K04289	1	2	3	0	0	0	0	0	0	0	0	0	0	0	0
Alveolate;	K04344	0	0	0	0	0	0	0	0	0	0	0	0	0	0	0
Alveolate;	K04345	39	34	32	29	26	29	63	7	8	28	25	17	49	20	24
Alveolate;	K04348	10	12	6	7	13	10	11	1	1	7	4	7	8	7	12
Alveolate;	K04357	0	1	0	0	0	0	0	0	0	0	0	0	0	0	0
Alveolate;	K04358	0	0	0	0	0	2	0	0	0	0	0	0	0	0	0
Alveolate;	K04371	56	54	37	12	12	9	11	16	17	29	18	33	38	54	56.294
Alveolate;	K04373	0	0	0	0	0	0	0	0	0	0	0	0	0	0	0
Alveolate;	K04382	3.451	6	8	2	2	1	2	1	0	5.281	1	7	12	10	8
Alveolate;	K04437	0	0	0	0	0	0	0	0	0	0	0	0	0	0	0
Alveolate;	K04456	0	0	0	0	0	0	0	0	0	0	0	0	0	0	0
Alveolate;	K04460	0	0	0	0	0	0	0	0	0	0	0	3	0	0	0
Alveolate;	K04487	0	0	0	0	0	0	0	0	0	0	0	0	0	0	1
Alveolate;	K04488	2	1	1	0	3	1	0	0	0	4	2	2	1	0	1.474
Alveolate;	K04498	0	0	0	0	1	1	0	0	0	0	0	0	0	0	0
Alveolate;	K04499	0	1	0	1	3	1	1	0	0	0	0	0	1	1	2
Alveolate;	K04507	0	0	0	0	0	0	0	0	0	1	1	3	0	0	0
Alveolate;	K04513	0	0	0	1	0	0	0	0	0	0	0	0	0	0	0
Alveolate;	K04515	0	0	0	0	0	0	0	0	0	0	0	0	1	0	0
Alveolate;	K04523	13	14	19	4	7	6	11	10	17	16	6	7	35.179	22	30
Alveolate;	K04530	0	1	1	0	0	0	0	0	0	0	0	0	0	0	0
Alveolate;	K04532	1	0	0	2	0	1	0	0	0	0	0	0	0	0	2
Alveolate;	K04534	0	0	0	0	1	0	0	0	0	0	0	0	0	0	0
Alveolate;	K04536	0	0	0	0	0	0	0	0	0	0	3	0	0	0	0
Alveolate;	K04550	42	45	20.046	8	10	11	27.435	2	16	11	11	4	2	2	1
Alveolate;	K04554	0	0	0	0	0	0	0	0	0	0	0	0	0	0	1
Alveolate;	K04559	0	0	0	0	0	0	0	0	0	0	0	0	0	2	0
Alveolate;	K04563	17	9	9	0	0	1	12	4	4	6	4	7	10	4	8
Alveolate;	K04564	1	2	0	4	0	0	1	1	2	0	0	0	2	1	1
Alveolate;	K04565	2	1	1	0	0	0	0	0	0	8	4	10	1	2	2
Alveolate;	K04567	0	0	0	2	4	0	0	0	0	0	0	0	2	1	2
Alveolate;	K04596	0	0	0	0	0	0	0	0	0	0	0	0	0	0	0
Alveolate;	K04598	0	0	0	2	0	0	0	0	0	0	0	0	0	0	0
Alveolate;	K04646	10	15	5	11	11	9	31	5	5	30	22.528	32	33.529	33	36.374
Alveolate;	K04648	1	4	3	0	0	2	0	0	0	1	2	0	0	0	0
Alveolate;	K04649	0	0	1	0	0	0	0	0	0	0	0	0	7	2	3
Alveolate;	K04688	5	4	3	0	0	2	1	0	0	1	3	1	0	2	1
Alveolate;	K04710	0	0	0	0	0	0	0	0	0	5	3	6	0	1	2
Alveolate;	K04739	93	49	55	43	32	34	62	5	7	56	36	58	63	49	48
Alveolate;	K04798	0	0	0	0	0	0	0	0	0	0	0	0	0	0	0
Alveolate;	K04802	11	5	3	0	0	1	0	0	0	0	0	0	2	2	3
Alveolate;	K04838	0	0	0	2	2	3	0	0	0	0	0	0	0	0	0
Alveolate;	K04840	2	0	1	0	0	0	0	0	0	0	0	0	1	0	1
Alveolate;	K04841	0	1	1	0	0	0	0	0	0	0	0	0	0	0	0
Alveolate;	K04843	0	0	0	0	1	2	0	0	0	0	0	0	0	0	0
Alveolate;	K04849	1	0	1	0	0	0	0	0	0	0	0	0	0	0	0
Alveolate;	K04850	2	2	0	2	1	0	4	0	0	0	0	0	0	0	0
Alveolate;	K04851	0	0	0	1	0	1	0	0	0	0	0	0	0	0	0
Alveolate;	K04852	0	0	0	0	0	0	0	0	0	0	0	0	0	0	0
Alveolate;	K04856	0	0	0	0	0	0	0	0	0	0	0	0	0	0	0
Alveolate;	K04857	0	0	0	0	0	0	0	0	0	0	0	0	0	2	0
Alveolate;	K04860	0	0	0	2	4	3	3	0	0	0	0	0	0	0	0
Alveolate;	K04874	0	0	0	0	0	0	0	0	0	0	0	0	0	0	0
Alveolate;	K04881	0	0	0	0	0	0	0	0	0	0	0	0	0	0	0
Alveolate;	K04904	0	0	0	0	0	0	0	0	0	0	0	0	0	0	0
Alveolate;	K04910	0	0	0	0	0	0	0	0	0	0	0	0	0	0	0
Alveolate;	K04932	0	0	0	0	0	0	0	0	0	0	0	0	0	0	0
Alveolate;	K04936	0	0	0	0	4	1	0	0	0	0	1	0	0	0	0
Alveolate;	K04955	0	0	1	0	1	0	1	0	0	0	0	0	0	0	0
Alveolate;	K04956	0	0	0	0	0	1	0	0	0	0	0	0	0	0	0
Alveolate;	K04957	0	0	0	0	0	0	0	0	0	0	0	1	0	0	0
Alveolate;	K04958	1	0	0	0	0	0	0	0	0	0	0	0	0	0	0
Alveolate;	K04962	0	0	0	0	0	0	0	0	0	0	0	0	0	0	1
Alveolate;	K04975	0	0	0	1	2	0	0	0	0	0	0	0	0	0	0
Alveolate;	K04986	3	0	2	0	0	0	0	0	0	1	1	0	0	0	0
Alveolate;	K04990	0	0	0	0	0	0	0	1	0	0	0	0	0	0	0
Alveolate;	K05012	0	0	0	0	0	0	0	0	0	0	0	0	4	0	1
Alveolate;	K05016	0	0	0	0	2	0	0	0	0	0	0	0	0	0	0
Alveolate;	K05097	0	0	0	0	0	0	0	0	0	0	0	0	0	0	0
Alveolate;	K05107	0	0	0	0	0	0	0	0	0	0	0	0	0	0	0
Alveolate;	K05110	1	1	0	0	0	0	0	0	0	0	0	0	0	0	0
Alveolate;	K05181	0	0	0	0	0	0	0	0	0	0	0	0	0	0	0
Alveolate;	K05218	9	1	1	0	0	0	0	0	0	0	0	0	0	0	0
Alveolate;	K05222	0	1	0	0	0	0	0	0	0	0	0	0	0	0	0
Alveolate;	K05236	5	6	0	0	0	0	0	0	0	0	1	0	6	4	3
Alveolate;	K05292	0	0	0	0	0	0	1	1	0	0	0	0	0	0	0
Alveolate;	K05305	0	0	0	0	0	0	0	0	0	0	0	0	0	0	0
Alveolate;	K05309	0	1	0	0	0	0	0	0	0	0	0	0	0	0	0
Alveolate;	K05340	0	1	2	0	0	0	0	0	0	0	0	0	0	0	0
Alveolate;	K05349	2	5	0	2	1	0	1	2	1	7	1	7	5	2	6
Alveolate;	K05359	1	0	0	0	0	0	0	0	0	0	0	0	0	0	0
Alveolate;	K05361	0	0	0	0	0	0	0	0	0	0	0	0	0	0	0
Alveolate;	K05369	0	0	0	1	0	0	0	0	0	0	0	0	0	0	0
Alveolate;	K05389	0	0	0	0	0	0	0	0	0	2	1	0	0	0	0
Alveolate;	K05402	1	0	0	0	0	0	0	0	0	0	0	0	0	0	0
Alveolate;	K05460	0	2	0	0	0	0	0	0	0	0	0	0	0	0	0
Alveolate;	K05520	0	0	0	0	0	0	1	0	0	0	0	0	0	0	0
Alveolate;	K05539	0	0	1	0	0	0	0	0	0	0	0	0	0	0	0
Alveolate;	K05542	0	0	0	0	0	0	0	0	0	0	0	0	2	1	0
Alveolate;	K05544	2	1	0	0	0	0	0	0	0	0	0	0	0	0	0
Alveolate;	K05546	1	2	0	0	0	0	0	0	0	0	0	0	0	0	0
Alveolate;	K05605	0	0	0	0	0	0	0	0	0	0	0	0	7	2	3
Alveolate;	K05607	0	0	0	0	0	0	0	0	0	0	0	0	0	0	0
Alveolate;	K05609	4	2	4	0	0	0	0	0	1	0	1	0	2	0	0
Alveolate;	K05610	6	1	0	0	1	0	0	0	0	7	4	9	10	9	16
Alveolate;	K05614	0	1	0	0	0	0	2	1	1	0	0	0	1	0	0
Alveolate;	K05636	0	0	0	0	0	0	0	0	0	0	0	0	0	0	2
Alveolate;	K05643	0	0	0	2	1	1	0	0	0	0	0	1	2	0	1
Alveolate;	K05656	0	1	0	0	0	0	0	0	0	0	0	0	0	0	0
Alveolate;	K05658	0	0	0	0	0	0	0	0	0	0	0	1	1	0	0
Alveolate;	K05674	0	0	0	0	1	0	0	0	0	0	0	0	0	0	0
Alveolate;	K05677	0	0	0	0	0	0	0	0	0	0	0	0	1	1	0
Alveolate;	K05679	0	0	0	0	0	0	1	0	0	0	0	0	1	0	0
Alveolate;	K05681	0	0	0	0	0	0	0	1	0	0	0	0	0	0	0
Alveolate;	K05692	172.747	157.434	116.631	49	40	60	113.925	65.259	73	175.963	94	111.164	159.197	134.505	129.333
Alveolate;	K05727	0	0	0	0	0	0	1	0	0	0	0	0	0	0	0
Alveolate;	K05737	0	0	0	0	0	0	0	0	0	0	0	0	0	0	0
Alveolate;	K05744	6	4	1	1	1	0	5	2	7	14	3	3	4	8	15
Alveolate;	K05745	0	2	0	0	0	0	0	0	0	0	0	0	0	0	0
Alveolate;	K05759	0	0	1	0	0	0	0	0	0	0	0	0	0	1	1
Alveolate;	K05761	1	0	0	0	0	0	0	0	0	0	0	0	16	10	10
Alveolate;	K05762	0	0	0	0	0	0	0	0	0	0	0	0	1	1	0
Alveolate;	K05765	17	13	8	6	9	4	3	0	0	6	13	14	27	15	12
Alveolate;	K05766	0	0	0	0	0	0	0	0	0	0	0	0	0	0	0
Alveolate;	K05768	0	0	0	0	0	1	3	0	1	0	0	0	0	0	0
Alveolate;	K05788	0	0	0	0	0	0	0	0	0	0	0	0	0	0	0
Alveolate;	K05794	2	2	3	0	0	0	2	0	0	0	2	1	0	0	1
Alveolate;	K05795	0	0	0	2	0	0	0	0	0	0	0	0	0	0	0
Alveolate;	K05849	8	9	4	9.853	11	12	9	3	1	10	5	1	8	8	4
Alveolate;	K05850	0	0	0	0	0	0	5	0	0	12	3	6	2	0	2
Alveolate;	K05863	10	6	3	2	0	0	8	5.074	9	38	41	58	61	39	41.316
Alveolate;	K05864	0	0	0	0	0	0	0	0	0	0	0	2	0	0	0
Alveolate;	K05865	0	1	0	0	0	0	0	0	0	0	0	0	1	2	3
Alveolate;	K05868	0	0	0	0	0	0	1	0	0	0	0	0	0	0	0
Alveolate;	K05869	0	2	0	0	0	0	0	0	0	0	0	0	0	0	0
Alveolate;	K05919	0	2	1	0	0	0	0	0	0	0	0	0	1	0	0
Alveolate;	K05925	0	0	0	1	0	0	0	0	0	0	0	0	0	0	0
Alveolate;	K05956	0	0	0	0	0	0	0	0	0	0	0	0	0	0	0
Alveolate;	K05991	0	0	0	0	0	0	1	0	0	0	0	0	0	0	1
Alveolate;	K06002	0	0	0	2	2	1	0	0	0	2	0	0	0	0	0
Alveolate;	K06027	0	0	1	0	0	0	0	0	0	2	0	0	4	4	1
Alveolate;	K06047	4	5	3	0	0	0	0	0	0	0	0	0	1	1	0
Alveolate;	K06063	0	0	0	6	5	5	0	0	0	1	1	0	3	1	2
Alveolate;	K06095	1	0	0	0	0	0	0	0	0	0	0	0	0	0	0
Alveolate;	K06096	2	1	0	0	1	0	0	0	0	14	15	14	13	3	8
Alveolate;	K06106	0	0	0	0	0	0	0	0	0	0	0	0	0	0	0
Alveolate;	K06114	1	0	0	0	0	0	1	0	0	1	0	0	0	0	0
Alveolate;	K06130	0	0	0	0	0	0	0	0	0	0	0	0	0	0	0
Alveolate;	K06158	1	0	0	1	1	0	0	0	0	3	7	1	2	4	8
Alveolate;	K06162	0	0	0	0	0	0	0	0	1	0	0	0	0	0	0
Alveolate;	K06174	2	0	0	0	0	0	1	0	1	0	2	2	0	0	0
Alveolate;	K06177	17	7	11	0	9	14	0	0	0	0	0	0	0	0	0
Alveolate;	K06180	0	0	0	0	0	2	0	0	2	0	0	0	0	0	0
Alveolate;	K06188	3	5	0	9	4	4	2	1	0	0	0	0	0	1	1
Alveolate;	K06200	0	0	0	0	0	0	0	0	0	0	0	0	0	0	0
Alveolate;	K06215	102.187	93.44	90.173	27	31	26	57	51	69	68.778	33.073	50	98.051	70	103.766
Alveolate;	K06228	0	0	0	0	0	0	0	0	0	0	0	0	0	0	0
Alveolate;	K06230	0	0	0	0	0	0	0	0	0	0	0	1	0	0	0
Alveolate;	K06234	0	0	0	0	0	0	0	0	0	0	0	0	1	0	0
Alveolate;	K06252	8	6	6	8	6	4	6	2	0	0	4.933	5	19	19	18.379
Alveolate;	K06267	0	0	0	0	0	0	0	0	0	0	0	0	0	0	0
Alveolate;	K06268	1	0	0	0	0	0	0	0	0	0	0	0	2	2	1
Alveolate;	K06269	1	0	0	1	0	3	0	3	1	16	22	39	12	5	6.378
Alveolate;	K06271	0	0	0	0	0	0	0	0	0	0	2	2	0	0	0
Alveolate;	K06276	0	1	2	0	0	0	0	1	2	0	0	0	0	1	1
Alveolate;	K06515	1	1	2	1	0	0	11	2	0	0	0	0	0	0	3
Alveolate;	K06522	1	0	2	0	0	0	0	0	0	0	1	4	0	0	0
Alveolate;	K06530	0	0	0	0	0	0	0	0	0	0	0	0	0	0	0
Alveolate;	K06573	0	0	0	0	0	0	0	0	0	0	0	0	1	0	2
Alveolate;	K06580	2	0	1	0	0	0	0	0	0	0	0	0	0	0	0
Alveolate;	K06617	0	0	0	0	0	0	0	0	0	0	0	0	0	0	0
Alveolate;	K06630	354	277	258	356.551	233.341	294.223	46	14	37.007	244.211	207.341	282	233.918	164	184.975
Alveolate;	K06631	2	3	0	0	0	0	0	0	0	2	1	2	0	0	0
Alveolate;	K06636	0	0	0	0	0	0	1	0	0	0	0	0	0	0	0
Alveolate;	K06639	19	14	8	4	7	6	4	0	0	11	4	5	9	6	3
Alveolate;	K06641	2	1	2	0	0	0	0	0	0	0	0	0	0	0	0
Alveolate;	K06689	213.203	192	118	58	70.066	62.269	107.135	35	59	125.84	143	180	195.933	142.324	153.819
Alveolate;	K06691	0	0	0	0	0	0	0	0	0	0	0	0	1	0	0
Alveolate;	K06692	0	0	0	0	0	0	0	0	0	0	0	0	1	0	0
Alveolate;	K06693	0	0	0	0	0	0	0	0	0	1	0	0	1	0	0
Alveolate;	K06695	0	0	0	1	0	0	0	0	0	0	0	0	0	0	0
Alveolate;	K06699	0	0	0	0	0	0	0	0	0	0	0	0	0	0	0
Alveolate;	K06720	0	0	0	0	0	0	0	0	0	0	0	0	0	0	0
Alveolate;	K06835	0	0	0	0	0	0	0	0	0	0	0	1	0	0	0
Alveolate;	K06842	1	2	0	0	0	0	0	0	0	0	0	1	2	0	6
Alveolate;	K06874	0	0	0	0	0	0	0	0	0	0	0	1	0	0	0
Alveolate;	K06883	0	0	0	0	0	0	0	0	0	0	0	0	0	0	0
Alveolate;	K06886	0	1	0	0	1	0	0	0	0	1	3	0	0	0	1
Alveolate;	K06890	1	6	0	1	1	1	3	0	1	2	0	2	0	3	3
Alveolate;	K06891	0	0	0	0	0	2	0	0	0	0	0	0	0	0	0
Alveolate;	K06911	0	0	0	0	0	0	0	0	0	0	0	0	0	0	0
Alveolate;	K06943	6	8	5	0	0	0	0	0	0	0	0	0	3	3	7
Alveolate;	K06944	0	0	0	0	0	0	0	0	0	0	0	0	1	1	2
Alveolate;	K06947	0	0	0	0	0	0	1	0	0	0	0	0	0	0	0
Alveolate;	K06949	0	2	0	0	0	0	0	0	0	0	0	0	0	0	0
Alveolate;	K06955	0	0	0	0	0	0	0	0	0	0	0	0	0	0	0
Alveolate;	K06959	1	3	3	0	0	0	1	0	0	1	0	0	0	0	0
Alveolate;	K06961	2	0	0	0	0	0	1	0	0	0	0	0	0	0	0
Alveolate;	K06966	2	0	0	0	0	0	0	0	0	2	2	9	4	5	1
Alveolate;	K06972	1	1	0	0	0	0	0	0	0	0	0	0	0	0	0
Alveolate;	K06978	0	0	0	0	3	0	3	1	1	0	0	0	0	2	2
Alveolate;	K06990	3	0	3	0	0	0	0	0	0	4	0	1	1	0	0
Alveolate;	K06994	1	0	0	0	0	0	0	0	0	0	0	0	0	0	0
Alveolate;	K07001	0	0	0	0	0	0	0	0	0	0	0	0	0	1	2
Alveolate;	K07024	0	1	0	0	0	0	0	0	0	0	0	0	0	0	0
Alveolate;	K07025	0	0	0	0	0	0	0	0	0	0	0	0	0	0	0
Alveolate;	K07034	0	0	0	0	0	0	0	0	0	0	0	0	0	0	0
Alveolate;	K07079	0	0	0	0	0	1	0	0	0	0	0	3	0	0	0
Alveolate;	K07082	0	0	0	0	0	0	0	0	0	0	0	0	0	0	0
Alveolate;	K07090	0	0	0	0	0	0	0	0	0	0	0	0	0	0	0
Alveolate;	K07112	0	0	0	0	1	0	0	0	0	0	0	0	0	0	0
Alveolate;	K07114	0	0	0	0	0	0	0	0	0	0	0	0	0	0	0
Alveolate;	K07115	1	0	1	0	0	0	0	0	0	0	0	0	0	0	0
Alveolate;	K07117	0	0	0	0	0	0	0	0	0	0	0	0	0	0	0
Alveolate;	K07126	0	0	0	0	0	0	0	0	0	0	0	0	0	0	0
Alveolate;	K07151	4	1	0	0	0	0	0	0	1	6	2	5	6	2	2
Alveolate;	K07179	3	0	1	0	0	0	0	0	0	0	0	1	0	0	0
Alveolate;	K07198	10	3	3	1	0	0	5	1	2	2	0	2	2	0	4
Alveolate;	K07199	0	0	0	0	0	0	0	0	0	0	0	0	0	0	0
Alveolate;	K07203	0	0	0	0	0	0	0	0	0	0	0	0	0	0	0
Alveolate;	K07213	1	1	1	0	0	0	1	0	0	0	0	4	0	3	1
Alveolate;	K07223	13	4	4	1	0	0	2	0	0	0	0	0	0	0	0
Alveolate;	K07253	0	0	0	0	0	2	0	0	0	0	0	0	0	0	0
Alveolate;	K07258	0	0	0	0	0	0	0	0	0	2	1	3	0	0	0
Alveolate;	K07271	0	0	0	0	0	0	0	0	0	0	0	0	0	0	0
Alveolate;	K07297	0	0	0	0	0	0	0	0	0	0	0	0	0	0	0
Alveolate;	K07300	1	3	0	0	0	1	2	0	1	0	1	0	1	1	5
Alveolate;	K07304	0	0	0	0	0	0	0	0	0	3	1	0	0	0	0
Alveolate;	K07342	0	0	0	0	0	0	1	0	0	0	0	0	0	0	0
Alveolate;	K07359	0	0	0	0	0	0	0	0	0	0	0	0	3	2	3
Alveolate;	K07374	31	29	23	15	13	13	19	13	11.312	11	12	17	64.073	40.786	46
Alveolate;	K07375	771.605	689.935	544.116	276.652	237.693	287.453	400	280.209	303	766.352	300	499.221	552.179	518.169	652.144
Alveolate;	K07376	2	3	2	2	1	2	0	0	1	2	3	7	4	3	4
Alveolate;	K07390	0	0	0	0	0	0	0	0	0	0	1	0	0	0	0
Alveolate;	K07393	0	0	0	0	0	0	0	0	0	0	0	0	0	0	1
Alveolate;	K07466	0	0	2	0	0	0	0	0	0	0	0	0	0	0	0
Alveolate;	K07508	0	1	0	0	0	0	0	0	0	0	0	0	0	0	0
Alveolate;	K07509	0	0	0	0	0	0	0	0	0	0	0	0	0	0	0
Alveolate;	K07511	0	0	0	0	0	0	0	0	0	0	2	0	2	0	0
Alveolate;	K07513	32	27	21	4	12	5	16	4.739	8	15.023	12	11	17	25	25
Alveolate;	K07515	2	0	1	0	0	0	0	0	0	0	0	0	0	0	0
Alveolate;	K07555	0	0	0	0	0	0	0	0	0	0	0	0	0	0	0
Alveolate;	K07559	6	3.428	0	0	0	0	0	0	0	0	0	0	0	0	0
Alveolate;	K07560	0	0	0	0	0	0	0	0	0	0	0	0	0	0	1
Alveolate;	K07561	0	0	0	0	1	0	0	0	0	0	0	0	0	0	0
Alveolate;	K07562	2	0	3	5	6	2	1	0	0	0	0	0	0	0	0
Alveolate;	K07565	0	0	0	0	0	0	1	0	0	0	0	0	0	0	0
Alveolate;	K07605	1	0	1	0	0	0	0	0	0	0	0	0	0	0	0
Alveolate;	K07759	0	0	0	0	0	0	0	4	0	4	2	1	0	0	0
Alveolate;	K07767	15	13	11	0	0	0	20	2	0	0	0	0	0	0	1
Alveolate;	K07870	0	0	0	0	0	0	0	0	0	0	0	0	0	0	0
Alveolate;	K07874	18.651	6	13	4	1	5	6	0	7	14	11	9	26	19	16
Alveolate;	K07877	2	2	4	0	0	1	2	0	0	4	0	2	6	9	7
Alveolate;	K07880	4	1	3	0	0	0	2	0	0	0	0	0	2	4	2
Alveolate;	K07889	2	1	0	0	0	0	0	0	0	0	2	2	0	1	2
Alveolate;	K07893	1	9	1	1	0	1	1	2	1	4	7	8	3	3.221	8
Alveolate;	K07897	1	1	4	2	2	1	0	0	0	1	2	3	0	0	0
Alveolate;	K07901	4	10	8	0	0	1	0	0	0	0	1	2	0	0	0
Alveolate;	K07904	5	2	2	0	0	0	0	0	0	1	0	0	0	0	1
Alveolate;	K07910	4	2	4	0	0	0	0	0	0	1	2	4	6	4	7
Alveolate;	K07915	0	0	0	0	0	0	0	0	0	0	1	1	0	0	0
Alveolate;	K07918	0	0	0	0	0	0	0	0	0	0	2	0	0	0	0
Alveolate;	K07936	3	7	2	2	1	2	13	0	2	10	11	22	29	32	27
Alveolate;	K07937	57	68	46	36.763	39	54.462	26.703	33	60	27	22	22	32	26.006	39
Alveolate;	K07942	0	0	1	0	0	0	0	0	0	2	3	2	1	4	5
Alveolate;	K07944	160.34	144	105	50	54	57	117.116	38	49.331	118	72.61	71.03	94.434	68	75
Alveolate;	K07950	2	3	0	0	0	0	0	0	0	0	0	0	0	0	0
Alveolate;	K07953	5	12	9	1	2	2	1	2	0	2	2	6	16	8	13
Alveolate;	K07955	0	0	0	0	0	0	0	0	0	0	0	0	0	0	0
Alveolate;	K08007	0	0	0	1	1	0	0	0	2	2	1	1	1	3	1
Alveolate;	K08008	0	0	0	1	2	0	0	0	0	0	0	0	0	0	0
Alveolate;	K08017	0	0	0	0	0	0	0	0	0	0	0	0	0	0	0
Alveolate;	K08030	0	0	0	0	0	0	0	0	0	0	0	0	1	0	2
Alveolate;	K08054	0	3	0	2	1	2	0	0	1	0	0	0	0	0	0
Alveolate;	K08057	59	55.657	46.876	10.281	6	14	28	56.104	44.013	29.269	10	11	36.632	22	45.806
Alveolate;	K08059	3	2	1	3	4	0	0	0	0	0	0	0	7	4	7
Alveolate;	K08069	0	0	0	0	0	0	0	0	0	0	0	0	0	0	0
Alveolate;	K08073	0	0	0	0	0	1	0	0	0	0	0	0	0	0	0
Alveolate;	K08150	0	0	0	0	0	0	0	0	0	0	0	0	0	0	0
Alveolate;	K08239	0	0	0	0	0	0	0	0	0	0	0	0	0	0	0
Alveolate;	K08244	6	11	12	0	0	0	0	0	0	0	0	0	0	0	0
Alveolate;	K08269	0	0	0	0	0	0	0	0	0	0	0	0	0	0	0
Alveolate;	K08272	0	0	0	0	0	0	0	0	0	0	0	0	0	0	0
Alveolate;	K08281	3	1	2	3	5	2	2	1	0	2	4	2	0	0	0
Alveolate;	K08283	0	0	0	0	0	0	0	0	0	2	0	0	0	0	0
Alveolate;	K08287	2	1	1	0	0	0	5	6	3	0	0	0	0	0	0
Alveolate;	K08292	3	0	0	0	0	0	0	0	0	0	0	0	0	0	0
Alveolate;	K08328	0	1	0	0	0	0	0	0	0	0	0	0	0	0	0
Alveolate;	K08333	0	0	0	0	0	0	0	0	0	0	1	0	0	0	0
Alveolate;	K08334	0	0	0	0	0	0	0	0	0	0	0	0	0	1	0
Alveolate;	K08337	0	0	0	0	0	0	0	0	0	0	1	1	0	0	0
Alveolate;	K08341	0	4	0	0	0	0	0	3	0	0	0	0	0	0	0
Alveolate;	K08342	0	0	0	0	0	0	0	0	0	0	0	0	0	0	0
Alveolate;	K08343	0	0	0	0	0	0	0	0	0	0	0	0	2	2	0
Alveolate;	K08451	0	2	0	0	0	0	0	0	0	0	0	0	5	2	2
Alveolate;	K08489	0	0	0	0	0	0	0	0	0	0	0	0	0	0	0
Alveolate;	K08490	0	0	0	0	0	0	0	0	0	0	1	5	0	0	0
Alveolate;	K08493	6	4	8	4	5	5	3	4	6	1	6	1	0	0	0
Alveolate;	K08498	0	0	0	1	0	0	0	0	0	0	1	0	0	0	0
Alveolate;	K08516	0	0	0	0	1	1	0	0	0	0	0	0	8	8	5
Alveolate;	K08517	1	0	2	0	0	0	0	0	0	0	1	0	2	3	3
Alveolate;	K08518	2	0	0	0	0	0	0	0	0	0	0	0	0	0	0
Alveolate;	K08568	1	1	0	1	1	1	0	0	0	2	3	4	1	1	0
Alveolate;	K08582	6	6	0	0	0	0	2	0	5	0	0	0	1	2	5
Alveolate;	K08646	0	0	0	0	0	0	0	0	0	0	0	0	2	1	2
Alveolate;	K08654	2	1	2	2	3	5	9	1	0	0	2	0	2	1	2
Alveolate;	K08675	5	1	1	0	0	0	0	0	0	0	0	0	0	0	0
Alveolate;	K08676	0	0	0	0	0	0	0	0	0	0	0	0	12	9	6
Alveolate;	K08678	0	1	0	2	0	0	0	1	0	4	6	14	7	8	4
Alveolate;	K08679	2	1	0	0	0	0	0	0	0	0	1	0	6	0	1
Alveolate;	K08683	0	0	0	0	0	0	0	0	0	0	0	0	2	0	0
Alveolate;	K08714	12	4	5	0	1	1	0	1	0	1	1	2	2	4	4
Alveolate;	K08730	0	0	0	0	0	0	0	0	0	0	0	0	0	0	1
Alveolate;	K08737	1	2	0	0	0	0	0	0	0	0	0	0	2	0	0
Alveolate;	K08738	4	5.511	3	2	0	0	0	0	0	8	15	4	15	21	23
Alveolate;	K08742	0	0	0	0	0	0	0	0	0	0	0	0	2	1	1
Alveolate;	K08745	0	0	0	0	0	0	0	0	0	0	1	3	0	0	0
Alveolate;	K08762	19	5	6	0	0	0	4	9	2	13	11	7	31	20	26
Alveolate;	K08764	0	0	0	0	0	0	0	0	0	0	0	1	0	0	0
Alveolate;	K08770	11.002	20.247	19	14	13.029	9	13.352	9	4	16	18	8	13.167	8	7.471
Alveolate;	K08776	2	0	0	0	0	1	0	0	0	0	0	0	0	0	0
Alveolate;	K08790	0	0	0	0	0	0	0	0	0	0	0	0	4	4	1
Alveolate;	K08794	28	28.838	14	14	17	11	9	2	2	2	5	6	6	2	8
Alveolate;	K08796	0	0	0	0	0	0	0	0	0	0	0	0	0	0	0
Alveolate;	K08798	1	0	1	0	0	0	0	0	0	0	0	0	1	1	0
Alveolate;	K08804	0	0	0	0	0	0	5	2	3	0	0	0	0	0	0
Alveolate;	K08808	0	0	0	0	0	0	1	0	0	0	0	0	0	0	0
Alveolate;	K08814	0	0	0	0	0	0	0	0	0	3	3	3	0	0	0
Alveolate;	K08819	1	1	0	0	0	0	0	0	0	1	0	0	0	0	0
Alveolate;	K08826	0	0	0	0	1	1	0	0	0	0	0	0	3	1	1
Alveolate;	K08827	0	1	1	0	0	0	0	0	0	0	1	0	1	0	0
Alveolate;	K08830	0	0	0	0	0	0	0	0	0	0	0	0	0	0	0
Alveolate;	K08832	0	0	0	0	1	1	0	0	0	0	0	0	0	0	0
Alveolate;	K08835	0	0	0	0	0	0	1	0	0	0	0	0	0	0	0
Alveolate;	K08848	0	0	0	0	0	0	0	0	0	0	0	0	0	0	0
Alveolate;	K08850	1	0	0	0	0	0	0	0	0	0	0	0	0	0	0
Alveolate;	K08857	38	36	34	22	25	31	26	5	14	33	20	32	26	20	18
Alveolate;	K08863	0	0	1	0	0	0	0	0	0	0	0	0	0	0	0
Alveolate;	K08869	0	1	0	0	0	1	0	0	0	0	0	0	2	0	1
Alveolate;	K08886	0	0	1	0	0	0	0	0	0	0	0	0	0	0	0
Alveolate;	K08900	2	2	1	1	1	3	2	1	2	0	0	0	0	0	0
Alveolate;	K08902	0	0	0	0	0	0	0	0	0	0	0	0	0	0	0
Alveolate;	K08907	21	11	14	8	17	19	2	0	1	2	0	0	1	2	1
Alveolate;	K08908	4	2	2	0	0	0	4	2	4	0	0	3	0	0	0
Alveolate;	K08909	2	1	1	0	0	0	0	0	0	0	0	0	0	0	0
Alveolate;	K08910	6	11	10	13	20	12	6	3	2	0	0	0	0	0	0
Alveolate;	K08917	0	0	0	0	0	0	0	1	0	0	0	0	0	0	0
Alveolate;	K08955	0	0	0	0	0	0	0	0	0	0	0	0	1	1	0
Alveolate;	K08956	8	7	7	0	1	1	2	0	1	3	1	0	1	5	5
Alveolate;	K08959	0	0	0	0	0	0	0	0	0	0	0	0	0	0	0
Alveolate;	K08967	3	2	0	0	1	0	0	0	0	0	0	0	0	0	0
Alveolate;	K08994	1	4	2	2	2	2	0	0	1	2	0	0	0	1	0
Alveolate;	K09022	0	0	0	0	0	0	0	0	0	0	0	0	1	0	0
Alveolate;	K09030	0	0	0	0	0	0	0	1	0	0	0	0	0	0	0
Alveolate;	K09060	0	0	0	0	0	0	0	0	0	0	0	2	0	0	0
Alveolate;	K09142	0	0	0	0	0	0	0	0	0	0	2	3	0	0	0
Alveolate;	K09166	0	0	0	0	0	0	0	1	0	0	0	0	0	2	1
Alveolate;	K09181	0	0	0	0	0	0	0	0	0	0	0	1	0	0	0
Alveolate;	K09186	32.025	31.226	22.427	0	3	6	7	16	13.327	11	6	11	13.21	14	8
Alveolate;	K09188	0	0	0	0	0	0	0	0	0	0	0	0	0	1	0
Alveolate;	K09196	0	0	0	0	0	0	0	0	0	0	0	0	0	0	0
Alveolate;	K09220	0	0	0	1	0	0	0	0	0	0	0	0	0	0	0
Alveolate;	K09228	3	5	2	1	2	1	0	0	0	0	0	0	3	4	2
Alveolate;	K09250	0	0	0	0	0	0	0	0	0	12	6	7	0	0	0
Alveolate;	K09272	12	2	3	3	1	8	3	0	0	1	0	0	3	3	7
Alveolate;	K09273	12	18	8	5	7	3	15	8	7	7	5	2	0	0	0
Alveolate;	K09276	0	1	0	0	0	0	0	0	0	0	0	0	0	0	0
Alveolate;	K09284	0	0	0	1	0	0	0	0	0	0	0	0	0	0	0
Alveolate;	K09291	0	0	0	0	0	0	0	0	0	0	0	0	0	0	0
Alveolate;	K09364	0	0	0	1	1	0	0	0	0	0	0	0	0	0	0
Alveolate;	K09377	0	0	0	0	0	0	0	0	0	0	0	0	0	0	0
Alveolate;	K09414	0	0	0	0	1	0	0	0	0	0	0	0	0	0	0
Alveolate;	K09419	0	0	0	1	6	0	0	0	0	0	0	0	0	0	0
Alveolate;	K09459	0	0	0	0	0	0	0	0	0	0	0	0	0	0	0
Alveolate;	K09478	0	0	0	0	0	0	0	0	0	0	0	0	0	0	0
Alveolate;	K09480	0	0	0	0	0	0	0	0	0	0	0	0	0	0	0
Alveolate;	K09481	1	1	2	0	0	0	0	0	0	0	0	2	0	0	0
Alveolate;	K09486	16	8	8	2	3	2	0	0	0	0	0	0	0	0	0
Alveolate;	K09487	1	0	0	1	0	0	1	0	0	0	0	1	4	10	9
Alveolate;	K09488	0	0	0	0	0	0	0	0	0	0	0	0	0	0	0
Alveolate;	K09489	0	0	0	0	0	0	0	0	0	1	0	3	22	26	21
Alveolate;	K09490	38	22	28	8.727	12	10	2	0	0	20	20	20.575	131.715	139.534	135.566
Alveolate;	K09493	0	1	0	3	2	3	1	0	0	2	2	2	9	9	5
Alveolate;	K09494	10	5	6	0	0	0	0	0	0	1	4	2	22	27	22
Alveolate;	K09495	4	2	3	0	0	0	3	0	2	0	1	0	1	2	1
Alveolate;	K09496	1	0	0	0	0	0	0	0	0	0	0	0	30	18	18
Alveolate;	K09497	1	4	8	0	0	0	0	0	0	0	1	0	0	1	1
Alveolate;	K09498	8	6	6	14	8	7	22	0	2	24	19	19	7	3	5
Alveolate;	K09499	16	13	13	17	17	21	30	0	2	19	13	20	9.729	3	3
Alveolate;	K09500	0	2	1	0	0	0	0	0	0	0	0	0	5	0	1
Alveolate;	K09503	4	3	1	3	4	4	5	3	2	3	0	0	0	3	5
Alveolate;	K09505	0	0	0	0	0	0	0	0	0	0	0	0	0	0	0
Alveolate;	K09506	0	1	1	0	0	0	0	0	0	0	0	0	0	0	0
Alveolate;	K09507	0	1	0	0	0	0	0	0	0	0	0	0	0	0	0
Alveolate;	K09508	0	2	0	0	0	0	0	0	0	0	0	0	0	0	0
Alveolate;	K09510	1	1	6	0	0	0	0	1	1	0	0	0	0	0	0
Alveolate;	K09512	0	0	0	0	0	0	0	0	0	1	3	4	2	3	2
Alveolate;	K09518	0	0	0	0	0	0	0	0	0	2	0	2	0	0	0
Alveolate;	K09519	0	0	0	0	0	0	0	0	0	0	0	1	1	2	1
Alveolate;	K09520	0	1	0	0	0	0	0	0	0	0	0	0	0	0	0
Alveolate;	K09522	0	0	0	0	0	0	0	0	0	0	0	0	1	0	0
Alveolate;	K09527	0	0	0	0	0	0	0	0	0	0	0	0	0	0	1
Alveolate;	K09531	0	0	0	0	0	0	0	0	0	0	0	0	0	1	0
Alveolate;	K09538	1	1	0	0	0	0	0	0	0	0	2	0	0	0	0
Alveolate;	K09539	0	0	0	1	0	1	0	0	0	0	0	0	0	0	0
Alveolate;	K09540	0	0	0	0	1	2	0	0	0	0	0	0	18	11	11
Alveolate;	K09553	0	0	0	0	0	0	0	2	0	1	0	0	1	0	3
Alveolate;	K09554	0	0	0	0	0	1	0	0	0	0	0	0	0	0	0
Alveolate;	K09560	1	0	3	0	0	0	0	1	0	2	0	1	1	0	2
Alveolate;	K09564	0	0	0	0	0	0	0	0	0	0	0	0	0	0	0
Alveolate;	K09565	0	0	0	0	0	0	0	0	0	0	0	0	2	1	1
Alveolate;	K09566	0	0	0	0	0	0	0	0	0	0	0	0	1	0	0
Alveolate;	K09567	0	1	0	0	0	1	0	0	0	0	0	0	0	0	0
Alveolate;	K09568	14	16	13	1	1	0	2	0	0	2	0	0	0	1	1
Alveolate;	K09571	0	0	0	0	0	0	0	0	0	1	0	0	2	1	1
Alveolate;	K09578	1	1	1	0	0	0	0	0	0	0	0	0	0	0	0
Alveolate;	K09580	2	4	0	1	2	2	3	0	0	6.297	4	2	3	2	4
Alveolate;	K09582	0	0	0	0	0	0	0	0	0	0	0	0	0	0	0
Alveolate;	K09584	5	7	3	1	0	1	0	1	1	13	12	11	3	7	7.183
Alveolate;	K09592	0	0	0	0	0	0	0	0	0	0	0	0	0	0	0
Alveolate;	K09595	0	0	0	0	0	0	0	0	0	0	1	0	0	0	0
Alveolate;	K09602	0	0	0	0	0	0	0	0	0	3	0	2	0	0	0
Alveolate;	K09613	3	0	0	0	0	0	0	0	0	0	0	0	0	0	0
Alveolate;	K09624	0	0	0	0	0	0	0	0	0	0	0	0	0	0	0
Alveolate;	K09640	0	0	0	2	0	0	0	0	0	0	0	0	0	0	0
Alveolate;	K09647	0	0	0	0	0	0	0	0	0	0	0	0	0	0	0
Alveolate;	K09649	0	0	0	0	0	0	0	0	0	0	0	0	0	2	0
Alveolate;	K09674	0	0	0	0	0	0	0	0	0	0	0	0	0	0	0
Alveolate;	K09675	0	1	0	0	0	0	0	0	0	0	0	0	0	0	0
Alveolate;	K09699	0	0	1	0	0	0	0	0	0	0	0	0	1	2	1
Alveolate;	K09702	0	0	0	0	0	0	0	0	0	0	0	0	0	0	0
Alveolate;	K09710	0	0	0	0	0	0	0	0	0	0	0	0	0	0	0
Alveolate;	K09822	0	0	0	0	0	0	0	0	0	0	2	1	0	0	0
Alveolate;	K09864	2	0	0	0	4	0	2	0	0	0	0	0	0	0	0
Alveolate;	K09879	0	0	0	0	0	0	0	0	0	0	0	0	0	4	1
Alveolate;	K09941	0	0	0	0	0	0	0	0	0	0	0	0	0	0	0
Alveolate;	K10080	0	0	0	0	0	0	0	0	0	0	0	0	0	0	0
Alveolate;	K10085	0	0	0	0	0	0	0	0	0	0	0	0	0	0	0
Alveolate;	K10133	0	0	0	0	0	0	0	0	0	0	0	0	1	0	1
Alveolate;	K10141	0	2	0	0	0	0	0	0	0	0	0	0	0	0	0
Alveolate;	K10144	0	0	0	0	0	0	0	0	0	0	0	0	0	0	0
Alveolate;	K10203	1	1	0	0	0	0	0	0	0	1	0	0	2	3	0
Alveolate;	K10249	0	0	0	0	0	0	1	1	0	0	0	0	1	1	0
Alveolate;	K10258	0	0	0	0	0	0	0	0	0	1	0	0	0	0	0
Alveolate;	K10329	0	0	0	0	0	0	0	0	0	0	0	0	0	0	0
Alveolate;	K10352	249.084	225.025	166.018	182.901	216.746	248.775	215.846	121.363	144.659	159.766	81.311	101.343	136.74	131.755	162.345
Alveolate;	K10356	0	0	0	0	0	0	0	0	0	0	0	0	0	0	0
Alveolate;	K10357	1	1	0	2	0	0	4	1	2	0	0	0	1	0	0
Alveolate;	K10373	5	5.755	3	0	0	0	0	0	0	0	0	0	0	0	0
Alveolate;	K10375	0	0	0	1	0	1	3	0	2	1	0	1	0	1	1
Alveolate;	K10380	0	0	0	0	1	0	0	0	0	0	0	2	0	0	1
Alveolate;	K10388	0	1	0	1	0	1	0	0	0	2	0	0	0	0	0
Alveolate;	K10389	0	0	0	0	0	0	0	0	0	0	0	0	0	0	0
Alveolate;	K10393	2	5	1	8	4	5	9	0	1	8	7	7	3	1	0
Alveolate;	K10396	1	0	2	1	1	4	3	1	0	14	10	6	0	1	1
Alveolate;	K10397	7	6	3	1	2	1	0	0	0	4	2	4	1	0	1
Alveolate;	K10401	4	3	4	0	0	2	0	0	0	0	0	0	2	3	4
Alveolate;	K10403	0	0	0	1	0	0	0	0	0	0	0	0	0	0	0
Alveolate;	K10406	0	0	0	1	0	0	0	0	0	1	0	2	0	0	0
Alveolate;	K10408	314.422	258	195	210	173	209	746	23	18	146	132	97	162	94	141
Alveolate;	K10409	0	0	0	0	0	0	0	0	0	0	0	0	2	0	3
Alveolate;	K10410	42	27	32	40	28	19	60	3	4	15	8	24	32	18	20
Alveolate;	K10411	9	12	4	1	4	1	12	0	2	5	6	4	4	1	6
Alveolate;	K10412	0	0	1	0	0	0	0	0	0	0	0	0	0	1	1
Alveolate;	K10413	6	3	1	0	0	1	0	0	0	2	2	2	9	5	4
Alveolate;	K10414	2	3	0	0	1	0	0	0	0	0	1	0	0	1	0
Alveolate;	K10415	1	0	0	0	0	0	0	0	0	1	2	1	2	1	0
Alveolate;	K10416	0	0	0	0	0	0	1	0	1	0	0	0	0	0	0
Alveolate;	K10418	83	85	60	4	3	3	0	0	0	0	1	1	5	0	5
Alveolate;	K10419	4	5	2	3	2	3	0	0	0	1	2	3	18.289	26.508	14.439
Alveolate;	K10420	7	3	1	1	2	2	0	0	0	7	7	7	6	6	5
Alveolate;	K10421	0	1	0	0	0	0	0	0	0	0	0	0	0	0	0
Alveolate;	K10426	0	0	0	0	0	0	0	0	0	0	1	0	0	0	0
Alveolate;	K10427	0	0	0	0	0	1	0	0	0	2	0	1	0	0	0
Alveolate;	K10428	0	0	0	0	0	0	0	0	0	0	0	0	0	0	0
Alveolate;	K10436	0	0	0	1	0	0	14	1	2	0	0	0	4	4	9
Alveolate;	K10442	0	0	0	0	0	0	0	0	0	0	0	2	0	0	0
Alveolate;	K10448	1	1	0	0	0	0	0	0	0	0	0	0	0	0	0
Alveolate;	K10455	1	0	0	0	0	0	0	0	0	0	0	0	0	0	0
Alveolate;	K10456	3	8	2	0	0	0	0	0	0	0	0	0	0	0	0
Alveolate;	K10523	3	1	2	0	0	0	0	0	0	0	0	0	0	0	0
Alveolate;	K10534	0	0	0	0	0	0	1	0	0	0	0	0	0	1	0
Alveolate;	K10575	9	3	6	6	6	3	13	1	1	12	14	12	7	3	9
Alveolate;	K10576	0	2	1	0	0	0	0	0	0	0	0	2	0	0	1
Alveolate;	K10577	1	0	0	0	0	0	0	0	0	0	0	0	0	0	0
Alveolate;	K10578	0	0	0	0	0	0	0	0	0	0	0	0	1	0	0
Alveolate;	K10579	0	0	0	0	0	0	0	0	0	0	0	0	0	0	0
Alveolate;	K10580	15	20	9	14	4	7	8	8	14	9	10	15	30	16	17
Alveolate;	K10583	0	0	0	0	0	0	0	0	0	0	0	1	0	0	0
Alveolate;	K10589	0	0	1	1	1	0	0	0	0	1	1	0	0	0	0
Alveolate;	K10590	0	0	0	0	0	0	0	0	0	0	0	0	1	1	0
Alveolate;	K10591	0	0	0	0	0	0	0	0	0	0	0	0	0	0	0
Alveolate;	K10592	0	0	0	0	0	0	0	0	0	0	0	0	0	2	0
Alveolate;	K10594	0	0	0	0	0	0	0	0	0	1	1	0	1	1	3
Alveolate;	K10595	0	0	0	1	0	0	1	0	0	0	0	0	1	1	1
Alveolate;	K10597	1	0	2	0	0	1	0	0	0	0	0	0	1	1	0
Alveolate;	K10599	0	0	0	0	0	0	0	0	0	0	0	0	0	0	0
Alveolate;	K10601	0	0	0	0	0	0	0	0	0	3	0	0	0	2	0
Alveolate;	K10607	0	0	0	0	0	0	0	0	0	0	0	0	0	1	1
Alveolate;	K10609	0	0	0	0	0	0	0	0	0	0	0	0	0	0	0
Alveolate;	K10614	0	0	0	0	0	0	0	0	0	2	1	0	0	0	0
Alveolate;	K10626	0	0	0	0	0	0	0	0	0	0	0	0	0	0	0
Alveolate;	K10632	0	0	0	0	0	0	0	0	0	0	0	0	0	0	0
Alveolate;	K10636	0	0	0	0	0	0	0	0	0	1	0	0	0	5	0
Alveolate;	K10640	0	0	0	0	0	0	0	0	0	0	0	0	0	0	0
Alveolate;	K10643	0	0	0	0	1	0	0	0	0	0	0	0	0	0	0
Alveolate;	K10644	0	0	0	0	0	0	0	0	0	0	0	0	0	0	0
Alveolate;	K10645	0	0	0	0	0	1	0	0	0	0	0	0	0	0	0
Alveolate;	K10669	0	0	1	0	0	0	0	0	0	1	1	0	0	0	0
Alveolate;	K10691	0	0	0	0	2	0	0	0	0	0	0	0	0	0	0
Alveolate;	K10693	0	0	0	0	0	0	0	0	0	0	0	0	0	0	0
Alveolate;	K10694	0	0	0	0	0	0	0	0	0	0	0	0	0	0	0
Alveolate;	K10699	1	0	0	0	0	0	0	0	0	0	0	0	4	0	1
Alveolate;	K10704	1	1	0	0	0	2	4	0	0	4	0	0	1	0	1
Alveolate;	K10712	0	3	0	0	0	0	0	0	0	0	0	0	0	0	0
Alveolate;	K10716	0	0	2	0	0	0	0	0	0	0	0	0	0	0	0
Alveolate;	K10746	0	0	0	0	0	0	0	0	0	0	0	0	1	3	1
Alveolate;	K10747	0	0	0	0	0	0	0	0	0	0	0	0	4	1	1
Alveolate;	K10751	0	0	0	1	0	2	0	0	0	0	0	0	0	0	0
Alveolate;	K10754	0	0	1	2	1	0	1	1	0	0	0	0	4	1	2
Alveolate;	K10777	1	0	0	0	0	0	0	0	0	0	0	0	0	0	0
Alveolate;	K10798	2	0	1	0	0	0	1	0	0	2	0	1	1	1	3
Alveolate;	K10799	13	11	18	0	2	1	6	2	0	7	0	3	6	4	9
Alveolate;	K10802	1	0	0	0	0	0	0	0	0	3	1	1	5	2	3
Alveolate;	K10807	0	1	0	1	0	0	0	0	0	1	0	3	1	0	2
Alveolate;	K10808	6	10	5	3.198	1.879	6	5	2	1	23	1	6	2	2	3
Alveolate;	K10839	0	0	0	0	0	2	0	0	0	0	0	0	1	0	2
Alveolate;	K10843	1	0	0	0	0	0	0	0	0	0	0	0	0	0	0
Alveolate;	K10846	0	0	0	0	0	0	0	0	0	0	0	0	1	1	0
Alveolate;	K10858	1	0	0	0	0	0	0	0	0	0	0	0	0	0	0
Alveolate;	K10865	0	0	0	0	0	0	0	0	0	0	0	0	0	0	0
Alveolate;	K10867	0	0	0	0	0	0	0	0	0	0	0	0	0	0	0
Alveolate;	K10872	0	0	0	0	0	0	0	0	0	0	0	0	0	0	0
Alveolate;	K10885	1	0	0	1	1	0	0	0	0	0	0	0	0	0	0
Alveolate;	K10949	10	8	5	0	0	1	7	0	0	2	0	4	5	8	3
Alveolate;	K10956	173.755	133	105.671	25.329	27	43	62.206	20	19	76.523	48	66	75	80.599	80
Alveolate;	K10960	13	9	6	0	0	0	0	0	0	0	0	0	0	0	0
Alveolate;	K11000	0	1	0	0	0	0	0	0	0	0	0	0	0	0	0
Alveolate;	K11086	0	0	2	0	0	0	0	0	0	1	0	1	0	0	0
Alveolate;	K11087	4	7	3	1	1	0	0	0	0	1	3	1	1	1	0
Alveolate;	K11088	0	1	1	0	0	0	2	0	0	0	0	0	0	0	0
Alveolate;	K11090	3	1	0	0	0	0	0	0	0	3	0	0	0	0	0
Alveolate;	K11091	1	0	0	0	0	0	0	0	0	0	0	0	0	0	0
Alveolate;	K11092	0	0	0	0	1	1	0	0	0	0	1	1	0	0	0
Alveolate;	K11093	23	13	7	15	6	9	11	22	20	1	1	2	18	14	9
Alveolate;	K11094	0	1	0	0	0	0	0	0	0	0	0	0	0	0	0
Alveolate;	K11095	0	0	0	0	0	0	0	0	0	0	0	0	1	0	0
Alveolate;	K11096	0	0	0	0	0	0	0	0	0	0	2	1	3	3	6
Alveolate;	K11097	1	0	1	1	1	1	0	0	0	0	0	0	5	3	3
Alveolate;	K11128	1	3	5	1	1	1	3	0	2	1	2	0	4	1	2
Alveolate;	K11129	1	0	0	0	0	0	0	0	0	0	0	0	0	0	0
Alveolate;	K11131	9	3	5	0	0	1	1	1	0	1	3	0	3	6	9
Alveolate;	K11136	0	0	0	0	0	0	0	0	0	0	0	0	0	0	0
Alveolate;	K11143	0	5	0	0	2	2	1	0	0	1	0	1	0	0	0
Alveolate;	K11145	0	0	0	0	0	0	0	1	0	0	0	0	2	0	1
Alveolate;	K11153	0	0	0	0	0	0	0	0	0	0	0	0	1	1	0
Alveolate;	K11187	7	5	2	3	1	1	2	1	1	1	1	0	14	10	12.061
Alveolate;	K11188	2	1	0	0	0	0	3	0	0	0	0	0	2	2	1
Alveolate;	K11251	25.394	28	20	5	5	3	16.894	3	9	89	96	134	2	6	6
Alveolate;	K11252	222.958	260	163.115	66	45	65.684	27	7	15	94	70.382	86.896	107	84.368	106.455
Alveolate;	K11253	4.206	8	1	1.506	2	3	3	0	2	11	8	9	9	5	7
Alveolate;	K11254	27.038	52	36	13	16	13	46	3	8	33	34	50	63	60	49
Alveolate;	K11262	28	25	15	11	6	6	5	13	9	3	1	2	32	7	14
Alveolate;	K11275	0	0	0	0	0	0	0	0	0	0	0	0	0	0	0
Alveolate;	K11279	0	0	0	1	0	0	1	0	0	2	2	0	0	0	0
Alveolate;	K11290	1	0	0	0	0	0	0	0	0	0	0	0	0	0	0
Alveolate;	K11292	0	0	0	0	0	1	0	0	0	0	0	0	0	0	0
Alveolate;	K11294	1	4	0	1	1	1	0	1	0	1	0	0	1	3	6
Alveolate;	K11296	0	0	0	0	0	0	0	0	0	0	0	0	0	0	0
Alveolate;	K11323	1	2	4	0	0	0	0	0	0	0	0	1	0	0	0
Alveolate;	K11338	1	0	0	0	0	0	0	0	0	0	0	0	11	9	3
Alveolate;	K11348	0	0	0	0	0	0	0	0	0	0	0	0	0	0	0
Alveolate;	K11407	0	0	0	0	1	0	0	0	0	0	0	0	1	0	2
Alveolate;	K11412	0	0	0	0	0	0	0	0	0	0	0	0	0	0	0
Alveolate;	K11416	0	0	1	0	0	0	0	0	0	0	3	1	2	1	1
Alveolate;	K11420	0	0	0	0	0	0	0	0	0	0	0	0	0	0	0
Alveolate;	K11423	0	0	0	0	0	0	0	0	0	0	0	2	0	0	1
Alveolate;	K11427	0	0	0	0	0	0	0	0	0	2	1	0	0	0	0
Alveolate;	K11430	0	0	1	0	0	0	0	0	0	0	0	0	0	0	0
Alveolate;	K11431	0	0	0	0	0	0	0	0	0	0	0	0	0	0	0
Alveolate;	K11434	0	0	0	0	0	0	0	0	0	0	0	0	0	0	0
Alveolate;	K11481	1	0	0	0	0	1	0	0	0	0	0	0	0	0	0
Alveolate;	K11493	0	0	0	0	0	0	0	1	0	0	0	0	0	0	0
Alveolate;	K11494	0	0	0	0	0	0	0	0	0	0	0	0	0	0	0
Alveolate;	K11498	3	3	2	0	0	0	6	2	7	1	1	0	0	0	0
Alveolate;	K11518	0	0	0	2	0	2	0	1	0	0	1	0	0	0	0
Alveolate;	K11583	0	0	0	0	2	0	0	0	0	0	0	0	1	0	0
Alveolate;	K11584	14	8	1	0	0	0	0	0	0	0	0	0	1	3	0
Alveolate;	K11594	1	0	1	0	0	0	0	0	0	1	0	2	14	8	9
Alveolate;	K11599	0	0	0	0	0	0	0	0	0	0	0	0	0	0	0
Alveolate;	K11644	0	0	0	0	0	0	0	0	0	0	0	0	0	0	0
Alveolate;	K11649	0	1	0	0	0	0	0	0	0	0	0	0	0	0	0
Alveolate;	K11703	0	2	0	0	2	1	1	0	1	0	0	0	0	0	0
Alveolate;	K11718	0	0	0	0	0	1	0	1	0	0	0	0	0	0	0
Alveolate;	K11741	0	0	1	0	0	2	0	0	0	0	0	0	0	0	0
Alveolate;	K11751	0	2	0	0	0	0	0	1	1	0	0	0	0	0	0
Alveolate;	K11787	0	2	2	0	0	0	0	0	0	0	0	0	0	0	0
Alveolate;	K11789	0	0	0	0	0	0	0	0	0	0	0	0	0	0	1
Alveolate;	K11793	2	0	1	0	0	0	0	0	0	0	0	0	1	0	2
Alveolate;	K11806	1	1	0	0	0	0	0	0	0	0	0	0	1	0	0
Alveolate;	K11824	0	0	0	0	0	0	0	0	0	1	1	0	0	0	2
Alveolate;	K11826	0	0	1	0	0	1	0	0	0	0	0	0	0	1	6
Alveolate;	K11827	2	1	0	0	0	0	0	0	0	0	0	0	5	2	0
Alveolate;	K11836	0	0	0	0	0	0	0	0	0	0	0	0	0	0	0
Alveolate;	K11838	0	0	0	0	0	0	0	0	0	0	0	0	0	0	0
Alveolate;	K11840	1	1	0	0	0	0	0	0	0	0	0	0	0	0	0
Alveolate;	K11841	2	0	0	0	0	0	0	0	0	0	0	0	0	0	0
Alveolate;	K11843	0	0	0	0	0	0	0	0	0	0	1	0	7	4	6
Alveolate;	K11848	0	0	0	0	0	0	0	0	0	0	0	0	0	0	0
Alveolate;	K11855	0	0	0	0	0	0	1	0	0	0	0	0	0	0	0
Alveolate;	K11857	0	0	0	1	1	1	0	0	0	0	0	0	0	0	0
Alveolate;	K11863	0	0	0	0	0	0	0	0	0	0	0	0	1	0	2
Alveolate;	K11883	1	2	0	0	0	0	0	0	0	0	0	1	0	0	0
Alveolate;	K11884	5	6	1	0	0	1	0	0	0	0	0	1	0	0	0
Alveolate;	K11981	0	0	0	0	0	0	0	0	0	0	0	0	0	0	0
Alveolate;	K11982	0	0	0	1	0	0	0	0	0	3	17.878	11	1	0	0
Alveolate;	K12003	0	0	0	0	0	0	0	0	0	0	0	0	0	0	0
Alveolate;	K12132	0	0	0	0	0	0	0	0	0	0	0	0	0	0	0
Alveolate;	K12160	0	0	0	0	0	0	5	0	1	0	0	0	0	0	0
Alveolate;	K12164	0	0	0	0	0	0	0	0	0	0	0	3	0	0	0
Alveolate;	K12165	1	1	0	0	0	0	0	0	0	0	0	0	0	0	0
Alveolate;	K12171	0	0	0	0	0	0	0	0	0	0	0	0	5	5	3
Alveolate;	K12172	6	7	8	0	1	0	5	1	1	2	0	2	6	5	6
Alveolate;	K12175	3	2	2	0	1	2	0	0	0	0	0	0	0	0	0
Alveolate;	K12176	0	0	0	0	0	1	0	0	0	0	0	0	0	0	0
Alveolate;	K12177	0	0	0	0	1	0	0	0	0	0	0	0	0	0	0
Alveolate;	K12178	0	0	0	0	0	0	0	0	0	0	0	0	0	0	0
Alveolate;	K12181	0	0	1	0	0	0	0	0	0	0	2	1	1	0	2
Alveolate;	K12183	3	0	0	0	0	0	0	0	0	0	0	2	1	1	0
Alveolate;	K12184	1	0	2	0	0	0	0	0	0	0	0	0	1	1	1
Alveolate;	K12190	0	0	0	0	0	0	0	0	0	0	0	0	0	0	0
Alveolate;	K12191	0	0	1	0	0	0	0	0	0	0	0	0	1	3	6
Alveolate;	K12193	0	0	1	0	0	0	0	0	0	0	0	0	0	0	0
Alveolate;	K12194	0	0	0	0	0	1	0	1	0	1	1	2	0	0	0
Alveolate;	K12196	13	8	6	7	7	2	13	2	1	8	8	7	3	4	5
Alveolate;	K12197	0	0	0	0	0	0	0	0	0	0	1	1	2	1	3
Alveolate;	K12198	3	3	2	0	0	0	1	0	0	0	0	0	3	0	0
Alveolate;	K12231	1	0	0	1	1	0	0	1	1	0	0	0	1	1	1
Alveolate;	K12235	0	0	0	0	0	0	0	0	0	0	0	0	0	0	0
Alveolate;	K12236	0	0	0	0	0	0	0	0	0	0	0	0	17	13	20
Alveolate;	K12267	0	3	0	0	0	0	0	0	0	0	0	0	0	0	0
Alveolate;	K12349	1	0	0	0	0	0	0	0	0	0	0	0	0	0	0
Alveolate;	K12386	0	0	0	0	0	0	0	0	0	0	0	0	0	0	0
Alveolate;	K12391	3	2	7	0	1	0	0	0	0	2	0	0	16	8	17
Alveolate;	K12392	12	4	2	1	0	0	0	0	1	7	7	8	2	4	5
Alveolate;	K12393	1	0	0	0	0	0	0	0	0	2	2	0	6	4	1
Alveolate;	K12394	0	0	0	0	0	0	1	0	0	0	0	0	0	0	0
Alveolate;	K12396	0	0	0	0	0	0	0	0	0	0	0	0	0	1	1
Alveolate;	K12397	2	0	0	0	0	0	0	0	0	0	0	0	0	0	0
Alveolate;	K12398	1	0	0	0	0	0	0	0	0	0	0	0	0	0	1
Alveolate;	K12399	0	0	0	0	0	0	0	0	0	0	0	0	0	0	0
Alveolate;	K12400	1	0	0	0	0	0	0	0	0	1	0	0	1	0	0
Alveolate;	K12402	0	0	0	0	0	0	0	0	0	0	0	0	5	0	3
Alveolate;	K12403	0	0	2	0	0	0	0	0	0	0	0	0	0	1	3
Alveolate;	K12405	0	0	0	0	0	0	0	0	0	0	0	0	0	3	0
Alveolate;	K12410	0	0	0	0	0	0	0	0	0	0	0	0	0	1	1
Alveolate;	K12452	0	0	0	1	0	0	0	0	0	1	2	3	0	0	0
Alveolate;	K12462	2	1	3	0	0	0	2	1	1	1	3	4	11	13	3
Alveolate;	K12471	1	0	0	0	0	0	0	0	0	2	4	5	2	3	0
Alveolate;	K12472	0	0	0	0	0	0	0	0	0	0	0	1	0	0	0
Alveolate;	K12478	0	1	0	1	0	0	0	0	0	0	0	0	0	0	0
Alveolate;	K12479	0	1	2	0	0	0	0	0	0	1	0	2	7	1	0
Alveolate;	K12483	0	0	0	0	0	0	0	0	0	0	0	0	0	1	0
Alveolate;	K12486	0	0	0	0	0	0	0	0	0	0	2	0	3	2	4
Alveolate;	K12489	0	0	0	0	0	0	0	1	0	0	0	0	0	0	0
Alveolate;	K12492	1	0	1	0	0	0	0	0	0	2	1	1	0	0	0
Alveolate;	K12493	0	0	0	0	0	0	0	0	0	0	0	0	0	2	3
Alveolate;	K12562	11.479	9.733	8.301	1	0	3	0	0	0	0	0	0	0	0	0
Alveolate;	K12567	23	24	10	2	0	2	32	1	0	0	4	1	6	2	5
Alveolate;	K12571	0	0	0	0	0	0	0	0	0	0	0	0	0	0	0
Alveolate;	K12580	0	0	0	0	0	0	0	0	0	0	0	0	0	2	0
Alveolate;	K12581	0	0	0	0	0	0	0	0	0	0	0	0	0	0	0
Alveolate;	K12585	0	0	0	0	0	1	0	0	0	0	0	0	0	1	0
Alveolate;	K12592	0	1	0	0	0	0	0	0	0	0	0	0	0	0	0
Alveolate;	K12598	0	0	0	0	0	0	0	0	0	0	0	0	0	0	1
Alveolate;	K12599	0	0	0	0	0	0	0	0	0	0	1	0	1	0	2
Alveolate;	K12602	0	0	0	0	0	0	0	0	0	0	0	0	0	0	0
Alveolate;	K12604	1	1	0	0	0	0	0	0	2	2	2	0	0	0	0
Alveolate;	K12614	2	0	0	0	0	0	0	0	0	0	0	0	14	14	11
Alveolate;	K12616	0	0	0	0	0	0	0	0	0	0	0	0	0	0	0
Alveolate;	K12618	0	1	0	0	0	0	0	0	0	0	0	0	0	0	0
Alveolate;	K12621	2	0	1	0	0	0	0	0	0	0	0	0	0	0	0
Alveolate;	K12624	0	2	0	0	0	0	0	0	0	0	0	0	3	0	0
Alveolate;	K12625	0	0	0	0	0	0	0	0	0	0	0	0	0	0	0
Alveolate;	K12626	0	1	0	0	0	0	0	0	0	0	0	0	0	0	0
Alveolate;	K12655	0	0	0	0	0	0	0	0	0	0	0	0	0	2	0
Alveolate;	K12666	0	0	0	0	0	0	0	0	0	2	2	0	0	0	0
Alveolate;	K12670	2	0	0	0	0	0	0	0	0	5	2	3	3	3	2
Alveolate;	K12733	1	1	1	0	0	0	0	0	0	0	0	0	0	0	0
Alveolate;	K12735	0	0	1	0	0	0	0	0	0	0	0	0	1	2	0
Alveolate;	K12737	2	0	1	0	0	0	0	0	0	0	0	0	0	0	0
Alveolate;	K12739	3	1	0	0	0	0	0	0	0	0	0	0	0	0	0
Alveolate;	K12741	0	0	0	0	0	0	0	0	0	0	0	0	0	0	0
Alveolate;	K12795	1	4	0	0	0	0	0	0	0	3	4	2	3	0	0
Alveolate;	K12811	2	0	1	1	0	0	0	0	0	0	0	0	0	0	0
Alveolate;	K12812	2	1	3	2	0	0	0	0	0	1	0	1	0	1	3
Alveolate;	K12813	0	0	0	0	0	0	0	0	0	0	0	0	0	0	0
Alveolate;	K12815	0	0	0	2	1	0	0	0	0	0	0	1	1	0	1
Alveolate;	K12818	2	1	0	0	0	0	0	0	0	0	1	0	0	0	0
Alveolate;	K12819	0	0	0	0	0	2	1	0	0	2	0	1	0	3	0
Alveolate;	K12820	0	0	0	0	0	0	0	0	0	0	0	0	1	0	0
Alveolate;	K12821	0	1	1	0	0	0	0	0	0	1	1	2	0	1	0
Alveolate;	K12823	1	5	5	8	5	2	1	0	0	4	8	6	1	2	0
Alveolate;	K12824	0	0	0	1	0	2	0	0	0	0	0	0	2	4	1
Alveolate;	K12825	0	0	0	2	0	1	0	0	0	0	0	0	1	1	0
Alveolate;	K12826	2	3	1	0	0	0	0	0	0	0	1	1	0	0	0
Alveolate;	K12827	0	0	0	0	0	0	0	0	0	0	0	0	0	0	0
Alveolate;	K12830	0	0	0	0	0	0	0	0	0	0	0	0	2	1	3
Alveolate;	K12831	0	0	0	0	0	0	0	0	0	0	0	0	1	1	1
Alveolate;	K12832	0	0	0	1	0	0	0	0	0	0	0	0	0	0	0
Alveolate;	K12834	0	0	0	1	1	2	0	0	0	0	0	0	0	0	0
Alveolate;	K12835	0	0	0	0	0	0	0	0	0	0	0	0	0	0	0
Alveolate;	K12836	6	3	1	0	0	1	0	0	0	1	0	0	2	8	5
Alveolate;	K12837	0	0	0	0	0	0	0	0	0	0	0	1	0	0	0
Alveolate;	K12839	0	0	0	0	0	0	0	0	0	0	0	0	0	0	0
Alveolate;	K12840	1	1	0	0	0	0	0	0	0	0	0	0	0	0	0
Alveolate;	K12842	0	0	0	0	0	0	0	0	0	0	0	0	0	0	0
Alveolate;	K12844	0	0	0	0	0	0	0	0	0	0	0	0	0	0	0
Alveolate;	K12845	135.301	90	69.958	22.837	16	30	40.363	38	42	77	32.807	58.263	79	84	63.097
Alveolate;	K12846	3	0	1	1	1	0	0	0	0	0	0	0	0	0	0
Alveolate;	K12847	0	0	0	0	0	0	0	0	0	0	0	0	0	0	1
Alveolate;	K12848	0	0	0	0	0	0	0	0	0	0	0	0	1	0	1
Alveolate;	K12850	0	0	0	2	0	1	0	0	0	1	0	0	1	0	0
Alveolate;	K12852	0	0	0	0	0	0	0	0	0	0	0	0	0	0	0
Alveolate;	K12854	0	1	0	1	1	3	0	0	0	0	0	0	0	0	0
Alveolate;	K12856	21.748	23	13	7	1	1	3	5	4	9	1	2	14	8	7.126
Alveolate;	K12857	0	0	1	1	0	0	0	0	0	0	0	0	0	2	0
Alveolate;	K12858	3	2	2	0	0	0	0	0	0	0	0	0	0	0	0
Alveolate;	K12859	0	1	0	0	0	0	0	0	0	0	0	0	0	0	0
Alveolate;	K12860	0	0	0	0	0	1	0	0	0	0	0	0	0	1	0
Alveolate;	K12861	1	0	0	0	0	0	0	0	0	0	0	1	0	0	0
Alveolate;	K12864	0	0	0	0	0	0	0	0	0	0	0	1	0	0	0
Alveolate;	K12867	0	0	0	0	2	1	0	0	0	0	0	0	0	0	2
Alveolate;	K12869	0	0	0	1	0	0	0	0	0	0	0	0	4	5	0
Alveolate;	K12870	1	0	1	0	0	0	0	0	0	0	0	0	0	0	0
Alveolate;	K12871	0	0	0	0	0	0	0	0	0	0	0	0	1	0	4
Alveolate;	K12872	0	0	0	0	0	0	0	0	0	0	0	0	1	2	0
Alveolate;	K12873	0	0	0	0	0	0	0	0	0	0	0	0	0	0	0
Alveolate;	K12874	0	0	0	0	0	0	0	0	0	0	0	0	0	0	0
Alveolate;	K12876	33	31	31	5	7	5	13	15	24	15	9	15	6	16	14
Alveolate;	K12877	0	0	0	0	0	0	0	0	0	0	0	0	0	1	0
Alveolate;	K12881	1	1.212	1	0	0	0	0	0	0	0	0	0	0	0	0
Alveolate;	K12882	2	0	0	0	0	0	0	0	0	0	0	0	0	0	0
Alveolate;	K12883	0	0	0	0	0	0	0	0	0	0	0	0	2	1	2
Alveolate;	K12888	0	0	0	0	0	0	0	0	0	1	0	0	0	0	0
Alveolate;	K12890	0	0	0	0	0	0	0	0	0	0	0	0	0	0	0
Alveolate;	K12891	0	0	1	0	0	0	0	0	4	0	0	0	0	1	1
Alveolate;	K12898	6	1	3	8	9	10	19	13	10	0	0	0	0	0	0
Alveolate;	K12947	0	0	0	1	1	0	0	0	0	0	0	0	0	0	0
Alveolate;	K12948	0	0	0	1	0	1	0	0	0	0	0	0	1	2	0
Alveolate;	K12960	0	0	0	0	0	0	0	0	0	0	0	0	1	0	1
Alveolate;	K13024	0	1	0	0	0	0	0	0	0	0	0	0	0	0	0
Alveolate;	K13025	3	5	4	0	0	0	0	0	0	1	2	3	1.284	3	3
Alveolate;	K13044	0	0	0	0	0	0	0	0	0	0	0	2	0	0	0
Alveolate;	K13063	0	0	1	0	0	0	0	0	0	0	0	0	0	0	0
Alveolate;	K13091	1	2	1	0	0	0	0	0	0	0	2	0	4	1	2
Alveolate;	K13093	0	0	1	0	0	0	0	0	0	0	0	0	0	0	0
Alveolate;	K13100	0	0	0	0	0	0	0	0	0	0	0	0	0	0	1
Alveolate;	K13102	0	0	0	0	0	0	0	0	0	0	0	0	0	0	0
Alveolate;	K13103	0	0	1	0	0	0	0	0	0	0	0	0	0	0	0
Alveolate;	K13104	0	0	0	0	0	0	0	0	0	0	0	0	0	0	0
Alveolate;	K13106	0	0	0	0	2	0	0	0	0	0	0	0	0	0	0
Alveolate;	K13107	0	0	0	0	0	0	0	0	0	0	0	0	0	0	1
Alveolate;	K13108	0	0	0	0	0	0	3	0	1	0	0	0	0	0	0
Alveolate;	K13116	0	1	1	1	0	0	0	0	0	0	0	0	0	0	0
Alveolate;	K13118	0	1	0	0	0	0	0	0	0	0	0	0	0	0	0
Alveolate;	K13121	0	2	0	0	0	0	0	0	0	0	0	0	0	0	0
Alveolate;	K13124	0	0	0	0	0	0	0	0	0	0	2	0	0	0	0
Alveolate;	K13126	16.096	14	4.057	12	13	11	33	9	2	28	14	23	30.219	29	22
Alveolate;	K13127	2	1	0	0	0	0	0	0	0	0	0	0	0	0	0
Alveolate;	K13137	0	1	0	0	0	0	3	2	2	1	0	1	1	1	1
Alveolate;	K13171	0	0	0	0	0	0	0	0	0	0	0	0	0	1	1
Alveolate;	K13172	0	0	0	1	0	0	0	0	0	0	0	0	0	0	0
Alveolate;	K13173	0	0	0	0	0	0	0	0	0	0	1	0	0	0	0
Alveolate;	K13177	7	7	7	5	1	6	11	21	11	6	3	3	12	6	5
Alveolate;	K13179	0	1	1	1	0	0	0	0	0	1	1	0	2	2	6
Alveolate;	K13181	4	7	2	0	0	0	0	0	0	0	2	0	1	0	2
Alveolate;	K13201	0	0	1	0	0	0	0	0	0	0	0	0	0	0	0
Alveolate;	K13207	0	0	0	0	0	0	0	0	0	0	0	0	2	0	5
Alveolate;	K13208	2	3	2	0	0	0	3	0	0	2	0	1.477	1	1	0
Alveolate;	K13209	0	0	0	0	0	0	0	0	0	0	0	0	0	0	1
Alveolate;	K13210	11	8	0	1	2	0	1	1	1	0	1	0	4	6	4
Alveolate;	K13216	0	0	0	3	2	1	2	1	2	2	1	2	0	0	0
Alveolate;	K13237	0	0	0	2	0	0	0	0	0	0	1	0	0	0	0
Alveolate;	K13239	0	0	0	0	0	0	0	0	0	0	0	0	3	1	2
Alveolate;	K13254	0	0	0	0	0	0	0	0	0	0	0	0	2	0	2
Alveolate;	K13280	26	16	7	3	5	6	9	3	11	8	5	6	16	7	5
Alveolate;	K13288	0	0	0	0	1	2	0	0	0	0	1	2	0	0	2
Alveolate;	K13289	0	0	0	0	0	0	0	0	0	0	0	0	0	0	0
Alveolate;	K13291	0	0	0	0	0	0	0	0	0	0	0	0	0	0	0
Alveolate;	K13293	3	0	1	0	0	2	0	0	0	0	0	0	1	0	1
Alveolate;	K13295	0	0	0	0	1	1	0	0	0	0	0	0	0	0	0
Alveolate;	K13303	5	16	4	0	0	0	9	0	1	0	0	2	1	0	0
Alveolate;	K13335	0	0	0	0	0	0	0	0	0	0	1	0	0	0	0
Alveolate;	K13342	0	0	0	0	0	0	0	0	0	0	0	0	3	3	2
Alveolate;	K13354	0	0	0	0	0	0	0	0	0	0	0	0	0	0	0
Alveolate;	K13356	0	0	0	0	0	0	0	0	0	0	0	0	0	0	0
Alveolate;	K13411	0	0	0	0	0	0	0	0	0	0	1	0	0	0	0
Alveolate;	K13412	815.439	627.944	592.946	285.345	198.001	230	469.999	250	248	538.101	250	312	562	450	493
Alveolate;	K13429	0	0	0	0	0	0	0	0	0	0	0	0	0	0	0
Alveolate;	K13431	1	0	1	0	0	0	0	0	0	0	0	0	0	0	3
Alveolate;	K13448	0	0	0	0	0	0	0	0	0	0	0	0	0	0	0
Alveolate;	K13503	0	0	0	2	2	2	0	0	0	0	0	0	0	1	1
Alveolate;	K13505	1	1	0	0	0	0	0	0	0	0	0	0	0	0	0
Alveolate;	K13510	1	0	0	0	0	0	0	0	0	0	0	0	0	0	0
Alveolate;	K13524	2	1	0	0	0	0	0	0	0	0	0	0	0	0	1
Alveolate;	K13525	61.086	67	40.905	28.206	19	29	10	3	7	100.302	55	71.348	125	94.493	102
Alveolate;	K13535	0	0	0	0	0	0	0	0	0	0	0	0	2	1	1
Alveolate;	K13628	2	0	0	0	0	0	0	0	0	0	0	0	0	0	0
Alveolate;	K13644	1	1	1	0	0	0	0	0	0	0	0	0	0	0	0
Alveolate;	K13717	0	0	0	0	0	0	0	0	0	0	0	0	0	0	0
Alveolate;	K13719	1	1	2	0	1	1	0	0	0	0	0	0	0	0	0
Alveolate;	K13720	0	0	0	0	0	0	0	0	0	0	0	0	0	0	0
Alveolate;	K13750	0	0	0	0	0	0	0	0	0	0	0	0	0	0	0
Alveolate;	K13751	1	0	0	0	0	0	0	0	0	0	0	0	0	0	0
Alveolate;	K13754	0	0	0	0	0	0	0	0	0	0	0	0	0	0	0
Alveolate;	K13755	0	0	0	0	0	0	0	0	0	2	1	0	0	0	0
Alveolate;	K13757	0	0	0	0	0	0	0	0	0	0	0	0	0	2	0
Alveolate;	K13800	1	4	1	0	0	0	0	0	1	0	1	0	0	0	0
Alveolate;	K13807	0	0	0	0	0	0	0	0	0	0	0	0	0	0	0
Alveolate;	K13814	0	0	0	0	1	0	0	0	0	0	0	0	0	0	0
Alveolate;	K13886	2	0	1	0	1	1	0	0	0	0	0	0	0	0	0
Alveolate;	K13907	0	0	0	0	0	0	0	0	0	0	0	0	1	0	0
Alveolate;	K13953	0	0	0	0	0	0	0	0	0	0	0	0	3	3	1
Alveolate;	K13979	7	11	4	2	4	0	5	2	4	0	0	0	0	0	0
Alveolate;	K13984	2	1	2	0	0	0	0	0	0	0	0	0	0	0	0
Alveolate;	K13986	18	15	13	13	17	11	22.862	2	2	0	0	0	0	0	0
Alveolate;	K13989	3	5	1	2	1	1	0	0	0	0	0	1	1	1	1
Alveolate;	K14004	5	5	5	2	0	0	0	0	0	5	3	7	9	8	5
Alveolate;	K14005	5	13	6	1	0	2	0	0	0	2	0	0	0	0	0
Alveolate;	K14006	13	10	8	1	1	0	1	0	2	1	8	1	17	11	13
Alveolate;	K14007	4	6	2	1	1	2	3	1	0	4	4	5	11	16	7
Alveolate;	K14012	0	0	0	0	0	0	0	0	0	0	0	0	0	0	1
Alveolate;	K14015	0	0	0	0	0	0	0	0	0	0	0	2	0	0	0
Alveolate;	K14016	0	0	0	0	0	0	0	0	0	0	0	0	4	0	2
Alveolate;	K14018	0	0	0	1	0	2	0	0	0	0	1	2	12	5	9
Alveolate;	K14066	0	0	0	0	0	1	0	0	0	0	0	0	0	0	0
Alveolate;	K14085	0	8	8	0	0	0	1	0	0	2	0	1	0	0	0
Alveolate;	K14156	0	0	0	0	0	0	0	0	0	0	0	0	1	0	0
Alveolate;	K14157	0	0	0	0	0	0	0	0	0	0	0	0	0	1	0
Alveolate;	K14165	0	0	0	0	0	0	2	0	0	0	0	0	0	0	0
Alveolate;	K14191	1	0	0	0	0	0	0	0	0	0	0	0	0	2	0
Alveolate;	K14207	0	0	0	0	0	0	0	0	0	0	0	0	0	0	0
Alveolate;	K14209	0	0	0	0	0	0	0	0	0	0	0	0	0	0	0
Alveolate;	K14213	0	0	0	0	0	0	2	0	0	0	0	0	0	0	0
Alveolate;	K14216	0	0	0	0	0	0	0	0	0	0	0	0	0	0	0
Alveolate;	K14267	0	0	0	0	0	1	0	0	0	0	0	0	0	0	0
Alveolate;	K14290	9	19	9	0	0	0	1	0	0	14	6	10	19	27	29
Alveolate;	K14293	1	5	1	0	0	0	2	0	0	3	1	1	0	0	0
Alveolate;	K14294	0	0	0	0	0	0	0	0	0	0	0	0	0	0	0
Alveolate;	K14297	2	4	3	0	1	1	0	0	0	0	0	2	1	1	0
Alveolate;	K14299	0	0	0	0	1	0	0	0	0	0	0	0	0	0	0
Alveolate;	K14301	0	0	0	0	0	0	0	0	0	0	0	0	2	0	0
Alveolate;	K14312	0	0	0	0	0	0	0	0	0	0	0	0	1	1	2
Alveolate;	K14324	0	0	0	0	0	0	0	0	0	0	1	0	0	0	0
Alveolate;	K14325	0	0	0	1	0	2	0	0	0	0	0	0	5	1	2
Alveolate;	K14326	0	0	1	0	0	0	0	0	0	0	0	0	0	0	0
Alveolate;	K14327	0	0	0	0	0	0	0	0	0	0	0	0	0	0	0
Alveolate;	K14338	0	0	0	0	0	0	1	0	0	0	0	0	0	0	0
Alveolate;	K14376	0	3	2	5	0	6	7	0	0	7	7	7	2	1	0
Alveolate;	K14379	0	0	0	0	0	1	1	1	1	0	0	0	0	0	0
Alveolate;	K14399	0	0	0	0	0	0	0	0	0	0	0	0	1	0	0
Alveolate;	K14403	0	0	0	0	0	0	1	0	0	0	0	0	3	1	3
Alveolate;	K14404	4	3	3	0	0	1	2	1	1	0	0	3	5	2	2
Alveolate;	K14405	5	2	0	0	0	0	0	0	0	0	4	1	0	0	0
Alveolate;	K14406	0	0	0	0	0	0	0	0	0	0	0	0	1	0	1
Alveolate;	K14407	0	1	0	0	0	0	0	0	0	0	1	1	0	0	0
Alveolate;	K14411	4	1	0	1	1	0	1	0	0	3	1	1	0	0	0
Alveolate;	K14415	0	0	0	0	0	0	0	0	0	0	0	4	0	0	0
Alveolate;	K14424	0	0	0	0	0	0	0	0	0	0	0	0	0	1	0
Alveolate;	K14442	1	1	1	0	0	0	0	0	0	0	0	0	0	0	0
Alveolate;	K14454	3	1	3	0	0	0	0	0	0	0	1	0	2	4	0
Alveolate;	K14475	0	0	0	7	2	5	0	1	0	1	1	0	0	0	0
Alveolate;	K14510	0	0	0	0	0	0	0	0	0	0	0	0	0	1	1
Alveolate;	K14521	0	0	0	0	0	0	0	0	0	0	0	1	0	0	0
Alveolate;	K14536	0	0	0	0	0	0	0	0	0	2	0	0	0	0	0
Alveolate;	K14537	0	0	0	0	0	0	0	0	0	0	0	0	1	0	0
Alveolate;	K14538	3	2	0	0	0	0	0	0	0	0	0	0	3	2	3
Alveolate;	K14544	0	0	0	0	0	0	0	0	0	0	0	0	0	0	0
Alveolate;	K14554	0	1	0	0	0	0	0	0	0	0	0	0	2	0	0
Alveolate;	K14555	0	0	0	0	1	0	0	0	0	0	0	0	0	0	0
Alveolate;	K14556	0	0	0	0	0	0	0	0	0	0	0	0	0	0	0
Alveolate;	K14561	1	1	0	0	0	0	0	0	0	0	0	0	0	0	0
Alveolate;	K14563	8	2	6	0	0	2	0	0	0	15.524	17	18	21	16	20.849
Alveolate;	K14564	0	0	0	0	0	0	0	0	0	0	0	0	2	3	0
Alveolate;	K14565	15	7	3	5	3	6	5	0	2	2	0	0	7	1	2
Alveolate;	K14566	0	0	0	0	0	0	0	0	0	0	0	0	0	0	0
Alveolate;	K14567	0	1	0	0	0	0	0	0	0	0	0	0	0	0	0
Alveolate;	K14569	0	0	0	0	0	0	1	0	0	0	0	0	0	0	1
Alveolate;	K14570	0	0	0	0	0	0	0	1	0	0	0	0	0	0	0
Alveolate;	K14571	0	0	0	1	1	1	0	0	0	0	0	0	0	0	0
Alveolate;	K14572	0	0	0	0	0	0	1	0	0	0	0	0	21	18	22
Alveolate;	K14574	0	1	2	0	0	0	0	0	0	0	0	0	0	0	0
Alveolate;	K14589	0	0	0	0	0	0	0	0	0	0	0	0	1	1	1
Alveolate;	K14616	0	0	0	0	0	0	0	0	0	0	1	0	1	0	0
Alveolate;	K14617	0	0	0	0	1	0	2	0	0	0	0	0	1	0	1
Alveolate;	K14640	20	19.057	9	2	3	4.08	3	6	8	16	2	8	5	9	15
Alveolate;	K14648	0	0	0	0	1	0	0	0	0	0	0	0	0	1	0
Alveolate;	K14683	1	1	2	2	3	8	2	0	0	0	0	0	0	0	0
Alveolate;	K14701	2	0	0	1	0	0	0	0	0	0	0	0	0	0	0
Alveolate;	K14724	0	0	1	0	0	0	0	0	0	0	0	0	0	0	0
Alveolate;	K14753	65	36	23.532	22	16	18	17.063	1	6	73	62	84	150.539	176	182
Alveolate;	K14767	0	0	0	0	0	0	0	0	0	0	0	0	1	0	1
Alveolate;	K14768	0	1	0	0	0	0	0	0	0	0	0	0	0	0	0
Alveolate;	K14775	0	0	0	0	0	0	0	0	0	0	0	0	3	0	3
Alveolate;	K14777	0	0	0	0	0	1	0	0	0	0	0	0	2	0	0
Alveolate;	K14779	0	0	0	0	0	0	0	0	0	0	0	0	1	0	0
Alveolate;	K14780	0	0	0	0	0	0	0	0	0	0	0	0	2	0	0
Alveolate;	K14786	2	1	2	0	0	0	3	0	0	0	0	0	0	0	0
Alveolate;	K14787	0	0	0	0	0	0	0	0	0	0	1	0	0	0	0
Alveolate;	K14791	1	0	0	0	0	0	0	0	0	0	0	0	1	3	1
Alveolate;	K14792	0	0	0	0	0	0	0	0	0	0	0	0	0	0	0
Alveolate;	K14793	0	0	0	2	0	0	1	0	0	0	0	0	2	3	1
Alveolate;	K14797	2	1	1	0	0	0	0	0	0	0	0	0	1	0	0
Alveolate;	K14799	0	3	1	0	0	0	0	0	0	0	0	1	0	0	0
Alveolate;	K14800	0	0	0	0	0	0	0	0	0	0	0	0	1	1	2
Alveolate;	K14802	3	1	1	0	0	1	1	2	0	0	0	1	4	3	2
Alveolate;	K14803	0	0	0	1	0	1	0	0	0	3	2	0	1	0	1
Alveolate;	K14805	0	0	0	0	0	1	0	0	0	0	0	0	0	0	0
Alveolate;	K14807	0	0	0	0	0	0	0	0	0	0	0	0	0	0	0
Alveolate;	K14808	1	1	1	0	1	0	0	0	0	0	0	0	1	0	0
Alveolate;	K14809	1	0	2	0	0	0	0	0	0	0	0	0	0	0	0
Alveolate;	K14810	2	0	0	0	0	0	0	0	0	0	0	1	0	1	0
Alveolate;	K14811	0	0	0	0	0	0	0	0	0	0	0	1	0	0	0
Alveolate;	K14815	2	2.082	1	2	0	0	0	0	0	0	1	0	2	0	3
Alveolate;	K14816	0	0	0	0	0	0	0	0	0	0	0	1	0	1	3
Alveolate;	K14820	0	0	0	0	0	0	0	0	0	0	0	0	0	1	1
Alveolate;	K14821	0	1	0	0	0	0	0	0	0	0	0	0	0	0	0
Alveolate;	K14824	0	0	0	0	0	0	0	0	0	1	0	0	0	0	0
Alveolate;	K14826	0	0	0	0	0	0	0	0	0	0	0	0	1	0	0
Alveolate;	K14831	0	0	0	0	0	0	0	0	0	0	1	1	0	0	0
Alveolate;	K14835	0	0	0	0	0	0	0	0	0	0	0	0	0	0	0
Alveolate;	K14842	6	4	2	0	0	0	0	0	0	0	0	1	7	3	5
Alveolate;	K14843	0	0	0	0	0	0	0	0	0	0	1	0	0	0	0
Alveolate;	K14846	3	1	0	0	0	0	0	0	0	0	0	0	0	0	0
Alveolate;	K14847	5	0	3	0	0	0	0	1	2	3	2	0	0	0	0
Alveolate;	K14848	2	0	0	0	1	0	0	0	0	1	0	0	0	0	0
Alveolate;	K14850	0	1	0	0	0	0	0	0	0	0	0	0	0	0	0
Alveolate;	K14852	1	3	0	0	0	0	0	0	0	0	2	6	4	2	1
Alveolate;	K14855	0	0	0	0	0	0	0	0	0	0	1	3	0	0	0
Alveolate;	K14856	2	0	2	1	0	0	0	0	0	0	0	0	0	1	0
Alveolate;	K14857	2	0	0	0	0	0	3	0	0	0	0	0	1	0	1
Alveolate;	K14944	1	1	0	1	0	0	0	0	0	0	0	0	0	0	0
Alveolate;	K14947	1	0	0	0	0	0	2	0	0	0	0	0	0	0	0
Alveolate;	K14950	0	0	1	0	0	0	0	0	0	0	0	0	1	0	1
Alveolate;	K14951	0	0	0	0	0	0	0	0	0	0	0	0	0	0	0
Alveolate;	K14966	4	1	1	0	0	0	0	0	0	0	0	0	0	0	0
Alveolate;	K14990	0	0	0	2	0	1	0	0	0	0	0	0	0	0	0
Alveolate;	K14994	0	0	0	0	0	0	0	0	0	0	0	0	0	0	0
Alveolate;	K14997	0	0	0	1	0	0	0	0	0	0	0	0	0	0	0
Alveolate;	K15013	0	0	0	0	0	0	0	0	0	1	0	0	0	0	0
Alveolate;	K15014	0	0	0	0	0	0	0	0	0	0	0	0	0	0	0
Alveolate;	K15015	0	0	0	0	1	1	0	0	0	0	0	0	0	0	0
Alveolate;	K15027	0	0	0	0	0	0	0	0	0	0	0	0	0	0	0
Alveolate;	K15028	0	0	0	0	0	0	0	0	0	0	0	0	0	0	0
Alveolate;	K15029	0	0	0	0	0	0	0	0	0	0	0	0	0	0	0
Alveolate;	K15030	3	1	0	0	0	0	0	0	0	0	0	0	0	0	0
Alveolate;	K15042	0	0	0	0	0	1	0	0	0	0	0	0	0	0	0
Alveolate;	K15043	0	0	0	1	0	1	0	0	0	0	0	0	0	0	0
Alveolate;	K15046	0	0	0	0	0	0	0	0	0	0	0	0	0	0	0
Alveolate;	K15075	0	0	0	0	0	0	0	0	0	0	0	0	2	2	0
Alveolate;	K15083	0	0	0	0	0	1	0	0	0	0	0	0	0	0	0
Alveolate;	K15100	1	0	0	0	0	2	0	0	0	0	0	0	0	0	0
Alveolate;	K15102	19	31	24	2	5	0	29	7	13	8	6	18	25	16	38
Alveolate;	K15103	0	0	0	0	0	0	0	0	0	0	0	0	0	0	0
Alveolate;	K15104	3	2	4	2	0	0	2	0	0	9	4	5	15	19	18
Alveolate;	K15109	0	0	1	0	0	0	0	0	0	0	0	0	0	0	0
Alveolate;	K15110	0	0	0	0	0	0	0	0	0	0	0	0	2	0	0
Alveolate;	K15111	0	0	0	0	0	0	0	0	0	0	0	0	0	0	0
Alveolate;	K15113	0	2	1	0	0	0	0	0	0	0	0	0	0	0	0
Alveolate;	K15117	0	0	0	0	0	0	0	0	0	0	0	0	0	0	0
Alveolate;	K15157	1	1	1	0	0	0	0	0	0	0	0	0	0	0	0
Alveolate;	K15178	0	0	0	0	0	0	0	0	0	0	0	0	0	0	0
Alveolate;	K15186	0	0	0	0	0	0	0	0	0	0	0	0	0	0	0
Alveolate;	K15202	0	0	0	0	0	0	0	0	0	0	0	0	0	0	0
Alveolate;	K15216	0	0	0	0	0	0	0	0	0	0	0	0	0	1	0
Alveolate;	K15259	0	1	0	0	0	0	0	0	0	0	0	0	1	0	0
Alveolate;	K15272	6	1	1	0	0	0	0	0	0	2	0	0	1	1	0
Alveolate;	K15281	0	0	0	0	0	0	0	0	0	0	0	0	1	0	0
Alveolate;	K15283	1	1	1	5	4	2	1	0	2	0	0	0	0	0	1
Alveolate;	K15285	2	5	1	0	0	0	0	0	0	1	5	3	1	0	1
Alveolate;	K15289	0	0	0	0	0	0	0	0	0	0	0	0	0	0	1
Alveolate;	K15292	0	0	0	0	1	1	0	0	0	0	0	0	0	0	0
Alveolate;	K15296	0	0	0	0	0	0	0	0	0	0	0	0	0	0	0
Alveolate;	K15303	0	0	0	0	0	0	2	1	1	0	0	0	0	0	0
Alveolate;	K15305	0	0	0	0	0	0	0	0	0	0	0	0	0	0	0
Alveolate;	K15306	1	2	0	10	8	6	4	3	1	13	9	16	2	4	6
Alveolate;	K15308	0	0	0	0	0	0	0	0	0	0	2	0	0	2	0
Alveolate;	K15332	0	0	0	0	0	0	0	0	0	0	0	0	1	0	1
Alveolate;	K15335	0	0	0	0	0	0	0	0	0	0	0	0	0	0	1
Alveolate;	K15356	1	0	0	0	0	0	0	0	0	0	0	0	0	1	0
Alveolate;	K15371	0	0	0	0	0	0	0	0	0	1	1	0	1	0	0
Alveolate;	K15372	0	0	0	0	0	0	0	0	0	0	0	0	0	0	0
Alveolate;	K15377	7	3	4	0	0	0	13	0	0	0	0	1	2	1	0
Alveolate;	K15378	0	0	0	0	0	0	0	0	0	0	0	0	0	0	0
Alveolate;	K15397	0	0	0	0	0	0	0	0	0	0	2	0	0	0	0
Alveolate;	K15398	0	0	0	0	0	0	0	0	0	0	0	0	0	0	0
Alveolate;	K15414	4	1	2	0	0	0	0	0	0	0	0	1	1	4	0
Alveolate;	K15423	4	9	2	1	2	1	2	2	0	0	0	1	0	0	0
Alveolate;	K15430	1	0	0	0	0	0	0	0	0	0	0	0	0	0	0
Alveolate;	K15436	0	0	0	0	0	0	0	0	0	0	0	0	1	0	0
Alveolate;	K15437	0	2	2	0	0	0	0	0	0	0	0	0	0	0	0
Alveolate;	K15441	0	0	0	0	0	0	0	0	0	0	0	0	2	0	0
Alveolate;	K15443	0	0	0	0	0	0	0	0	0	0	0	0	0	0	0
Alveolate;	K15445	0	0	1	0	0	0	0	0	0	0	0	0	0	0	0
Alveolate;	K15447	0	0	0	0	0	0	0	0	0	0	0	0	0	0	0
Alveolate;	K15448	0	0	0	0	0	0	0	1	0	0	0	0	0	1	1
Alveolate;	K15449	0	0	0	0	0	0	0	1	0	0	0	0	1	2	3
Alveolate;	K15451	0	0	0	0	0	0	0	0	0	0	0	0	0	0	0
Alveolate;	K15498	1	1	0	0	0	0	0	0	0	1	0	1	3	0	2
Alveolate;	K15502	17	20	7	3	6	13	0	0	1	0	0	0	11	3	6
Alveolate;	K15503	0	0	1	0	0	0	0	0	0	0	0	0	0	0	0
Alveolate;	K15516	0	0	1	0	0	0	0	0	0	0	0	3	0	0	0
Alveolate;	K15528	0	0	0	0	0	0	0	0	0	0	0	0	0	0	0
Alveolate;	K15535	0	0	0	0	0	1	0	0	0	0	0	0	0	0	0
Alveolate;	K15627	0	0	0	0	0	0	0	0	0	0	0	0	1	1	2
Alveolate;	K15686	0	0	0	0	0	0	0	0	0	0	0	0	0	0	0
Alveolate;	K15687	1	2	0	0	0	0	1	0	0	0	0	0	0	0	0
Alveolate;	K15690	0	0	0	0	1	0	2	1	2	0	0	0	0	0	0
Alveolate;	K15710	1	1	2	0	0	1	0	0	1	0	0	0	0	0	0
Alveolate;	K15711	0	0	0	0	0	0	0	0	0	0	0	0	0	1	0
Alveolate;	K15716	0	0	0	0	0	0	0	0	0	0	0	0	1	2	0
Alveolate;	K15731	0	1	1	0	0	0	0	0	0	0	0	0	0	0	0
Alveolate;	K15732	0	0	0	0	0	0	0	0	0	0	0	0	0	0	0
Alveolate;	K15779	0	0	0	0	0	0	0	0	0	0	0	0	1	1	1
Alveolate;	K15865	0	0	0	0	0	0	0	0	0	0	0	0	0	1	2
Alveolate;	K15866	0	1	0	0	0	0	0	0	0	0	0	0	0	0	0
Alveolate;	K15979	1	1	1	2	1	0	0	0	2	0	0	0	0	1	0
Alveolate;	K15987	1	1	0	0	0	0	0	0	0	0	2	0	0	1	0
Alveolate;	K16052	0	0	1	0	0	0	0	0	0	0	0	0	1	0	1
Alveolate;	K16055	0	1	2	0	2	0	0	0	0	0	1	1	1	0	0
Alveolate;	K16060	0	0	0	0	0	0	0	0	0	0	0	0	0	1	1
Alveolate;	K16072	14	14	10.667	0	1	3	7	0	0	6	1	1	0	1	0
Alveolate;	K16186	0	0	0	0	0	1	0	0	0	0	0	0	0	0	0
Alveolate;	K16267	0	0	0	0	0	0	0	0	0	0	0	0	0	1	1
Alveolate;	K16273	2	0	0	0	0	0	0	0	0	0	0	0	0	0	0
Alveolate;	K16283	0	0	0	0	0	0	0	0	0	0	0	1	0	0	0
Alveolate;	K16284	0	0	0	0	0	0	0	0	0	0	0	0	0	0	0
Alveolate;	K16290	6	14	9	185.116	81.509	163.135	0	2	1	1	0	2	0	3	5
Alveolate;	K16292	0	0	0	0	0	0	0	0	0	0	1	0	0	1	0
Alveolate;	K16296	0	0	0	0	0	0	0	0	0	0	1	0	0	0	0
Alveolate;	K16298	0	0	0	0	0	0	0	0	0	0	0	0	3	0	0
Alveolate;	K16307	0	0	0	0	0	0	0	0	0	0	0	0	0	0	0
Alveolate;	K16308	0	0	0	0	0	0	0	1	1	0	0	0	0	0	0
Alveolate;	K16455	0	0	0	0	0	0	0	0	0	0	0	0	1	1	1
Alveolate;	K16457	0	0	0	0	0	0	0	0	0	0	0	0	0	0	0
Alveolate;	K16458	0	0	1	0	0	1	0	0	0	0	0	0	0	0	0
Alveolate;	K16462	1	9	1	0	0	0	0	0	0	0	0	0	0	0	0
Alveolate;	K16463	0	0	1	0	0	0	0	0	0	0	0	0	0	0	0
Alveolate;	K16465	34	30	31	13	10	13	26	9	3	49	41	49.652	45	35	41
Alveolate;	K16466	13	10	10	5	2	3	17	0	2	3	5	3	10	10	10
Alveolate;	K16473	0	0	0	0	0	0	0	0	0	2	2	2	3	2	2
Alveolate;	K16474	1	0	0	0	0	0	0	0	0	0	1	4	3	0	5
Alveolate;	K16482	0	0	0	0	0	0	0	0	0	0	0	0	0	0	0
Alveolate;	K16487	0	0	0	0	0	0	0	0	0	1	0	1	0	0	0
Alveolate;	K16531	0	0	0	0	0	0	0	0	0	0	0	0	0	0	0
Alveolate;	K16543	0	0	0	0	0	0	0	0	0	0	0	0	0	0	0
Alveolate;	K16569	0	0	0	0	0	0	0	0	0	0	0	0	0	0	0
Alveolate;	K16570	0	0	0	2	1	1	0	0	0	0	0	0	0	0	0
Alveolate;	K16575	0	0	0	0	0	0	1	0	0	3	0	2	0	0	0
Alveolate;	K16582	26	11	9	7	5	0	22	1	0	3	5	2	2	1	6
Alveolate;	K16601	0	0	1	0	0	0	0	0	0	0	0	0	0	0	0
Alveolate;	K16602	1	0	0	1	1	1	0	0	0	2	0	0	0	0	0
Alveolate;	K16603	2	1	1	0	0	0	0	0	0	0	0	2	0	1	0
Alveolate;	K16604	0	0	0	0	1	0	0	0	0	0	0	0	0	0	0
Alveolate;	K16606	1	0	1	0	0	0	0	0	0	0	0	0	0	0	0
Alveolate;	K16608	3	1	2	0	1	1	1	0	0	6	3	4	2	6	4
Alveolate;	K16665	0	0	0	0	0	0	0	0	0	0	0	0	0	0	0
Alveolate;	K16669	0	0	0	0	0	0	0	1	0	0	0	0	0	0	0
Alveolate;	K16675	1	3	0	0	0	0	0	0	0	1	3	1	1	0	2
Alveolate;	K16684	0	0	0	0	0	0	0	0	0	0	0	0	0	0	0
Alveolate;	K16726	0	0	0	1	0	1	0	0	0	0	0	0	0	0	1
Alveolate;	K16743	0	0	0	0	0	0	0	0	0	0	0	0	0	1	1
Alveolate;	K16744	0	0	0	0	0	0	0	0	0	0	0	0	0	0	0
Alveolate;	K16745	0	0	0	0	0	0	0	0	0	1	0	0	2	0	0
Alveolate;	K16746	0	0	0	0	0	0	4	0	1	0	0	0	0	0	0
Alveolate;	K16768	0	1	0	0	0	0	0	0	0	0	0	0	0	0	0
Alveolate;	K16770	10	5	10	3	0	2	4	0	2	6	7	5	1	5	4
Alveolate;	K16777	0	0	0	0	0	0	0	0	0	0	0	0	0	0	0
Alveolate;	K16780	10.777	11	16.528	9	5	5.226	0	0	2	5	5	1	6	5	5
Alveolate;	K16781	2	0	0	0	1	0	0	0	0	0	0	0	0	0	0
Alveolate;	K16794	0	0	0	0	0	0	0	0	0	0	0	0	0	0	0
Alveolate;	K16801	0	0	0	0	0	0	0	0	0	0	1	0	0	0	0
Alveolate;	K16889	0	0	0	0	0	0	4	0	0	0	0	0	0	0	0
Alveolate;	K16897	0	0	2	1	0	0	0	0	0	0	0	0	0	0	0
Alveolate;	K16911	0	0	0	2	2	1	0	0	0	0	0	0	0	0	0
Alveolate;	K16931	0	0	0	0	0	0	1	0	0	0	0	0	0	0	0
Alveolate;	K17065	19	14	11	0	1	2	3	0	2	2	2	1	3	6	2
Alveolate;	K17080	4	4	2	2	0	2	0	0	2	7	11	6	8	5	8
Alveolate;	K17081	2	1	2	0	2	1	0	0	0	3	8	6	8	10	6
Alveolate;	K17086	7	4	5	0	0	0	0	2	0	1	0	0	2	1	0
Alveolate;	K17087	0	0	0	0	0	0	0	0	0	0	0	0	0	0	0
Alveolate;	K17218	15	9	16	7	4	3	0	0	0	6	4	6	8	4	5
Alveolate;	K17254	0	0	0	0	0	0	1	0	0	0	0	0	0	0	0
Alveolate;	K17255	12	17	7	5	0	5	6	0	2	2	3	5	4	7	4
Alveolate;	K17261	0	0	0	0	0	0	0	0	1	0	0	0	0	0	0
Alveolate;	K17262	0	0	0	0	0	0	0	0	0	2	0	0	0	0	0
Alveolate;	K17263	0	0	0	0	1	0	0	0	0	6	1	2	3	0	1
Alveolate;	K17266	0	0	0	0	0	0	4	0	0	0	0	0	0	0	0
Alveolate;	K17267	1	1	0	2	0	0	0	0	0	0	0	0	3	2	1
Alveolate;	K17268	2	2	1	0	0	0	0	0	0	0	0	0	0	0	0
Alveolate;	K17278	0	0	0	0	0	0	0	0	0	0	0	0	0	0	0
Alveolate;	K17279	2	0	0	4	2	2	0	2	0	2	1	2	2	1	1
Alveolate;	K17301	0	1	1	0	0	4	0	0	0	1	3	0	1	1	4
Alveolate;	K17302	0	2	0	0	0	1	0	0	0	0	1	0	0	0	0
Alveolate;	K17307	0	0	0	0	0	0	0	0	0	0	0	0	0	0	0
Alveolate;	K17339	1	0	0	0	0	0	0	0	0	0	0	0	0	0	0
Alveolate;	K17341	13	9	8	12	6	9	3	0	0	24	21	24	27	24	37
Alveolate;	K17355	0	0	0	0	0	0	1	0	0	0	0	0	0	0	0
Alveolate;	K17388	4	4	1	14	9	15	3	0	0	3	2	0	2	0	0
Alveolate;	K17399	0	2	0	0	0	0	0	0	0	0	0	0	0	0	0
Alveolate;	K17408	0	0	0	0	0	0	0	0	0	0	0	0	0	0	0
Alveolate;	K17428	0	0	0	0	0	0	0	0	0	2	0	1	0	0	0
Alveolate;	K17430	0	0	1	0	0	0	0	0	0	0	0	0	0	0	0
Alveolate;	K17455	4	4	6	2	3	1	1	0	0	0	0	0	0	0	0
Alveolate;	K17493	0	0	0	0	0	0	0	0	0	0	0	0	0	0	0
Alveolate;	K17495	3	1	2	5	3	1	1	0	0	3	0	0	2	0	0
Alveolate;	K17498	0	0	0	0	0	0	1	1	0	0	0	0	0	0	0
Alveolate;	K17499	7	12	2	3	5	5	4	0	0	4	0	1	9	7	8
Alveolate;	K17500	0	0	0	0	0	1	0	0	0	0	0	0	0	0	0
Alveolate;	K17506	4	1	2	1	0	0	0	0	0	0	0	0	0	0	0
Alveolate;	K17508	0	1	0	0	0	0	0	0	0	1	0	1	4	1	0
Alveolate;	K17530	0	0	0	1	0	1	1	0	0	0	0	0	0	0	0
Alveolate;	K17541	0	0	0	0	0	0	0	0	0	0	0	0	0	0	0
Alveolate;	K17553	0	0	0	0	0	0	0	0	0	0	0	0	0	0	0
Alveolate;	K17566	0	0	0	0	0	0	0	0	0	0	0	2	0	0	0
Alveolate;	K17570	0	0	2	0	0	0	1	1	0	0	0	8	1	1	0
Alveolate;	K17578	0	0	0	0	0	1	0	0	0	0	0	0	0	0	0
Alveolate;	K17579	0	0	0	0	0	0	0	0	0	1	0	0	0	0	0
Alveolate;	K17580	0	0	0	0	0	2	0	0	0	0	0	0	0	0	0
Alveolate;	K17584	0	0	0	0	0	0	0	0	0	0	0	0	0	0	0
Alveolate;	K17592	0	0	0	0	0	0	0	0	0	3	0	0	0	0	0
Alveolate;	K17600	0	0	0	1	1	0	0	0	0	0	0	0	0	0	0
Alveolate;	K17603	3	0	0	0	0	0	0	0	0	0	0	0	0	0	0
Alveolate;	K17606	0	0	0	0	0	0	0	0	0	0	0	0	2	0	1
Alveolate;	K17608	0	0	0	0	0	0	0	0	0	0	0	0	1	2	1
Alveolate;	K17609	2	4	1	18	2	4	13	5	7	11	9	9	3	7	4
Alveolate;	K17615	0	0	0	0	0	0	0	0	0	0	0	0	3	2	0
Alveolate;	K17616	1	0	0	0	0	0	0	0	0	0	0	0	9	9	5
Alveolate;	K17618	0	0	0	0	0	0	0	0	0	1	0	0	0	0	0
Alveolate;	K17630	0	0	1	0	0	0	0	0	0	0	0	0	0	0	0
Alveolate;	K17675	0	0	0	1	0	0	0	0	0	0	0	0	0	0	0
Alveolate;	K17681	0	0	0	0	0	0	0	0	0	0	0	0	1	0	0
Alveolate;	K17686	0	0	0	0	0	0	0	0	0	0	0	0	0	0	0
Alveolate;	K17710	2	3	1	0	0	0	0	2	0	3	0	2	2	0	0
Alveolate;	K17732	1	1	0	0	0	0	0	0	0	0	1	2	0	1	0
Alveolate;	K17743	0	0	1	0	0	0	0	0	1	2	0	0	1	0	0
Alveolate;	K17751	100.145	66.515	48	34.502	35.114	31.188	29.529	9	21	18.001	13.096	22	32.071	29.712	29.435
Alveolate;	K17759	0	0	0	0	0	0	0	0	0	0	0	0	0	0	1
Alveolate;	K17768	1	0	0	0	0	0	0	0	0	0	0	0	0	0	0
Alveolate;	K17778	0	0	0	0	0	0	0	0	0	0	0	0	1	1	3
Alveolate;	K17783	0	0	0	0	0	0	0	0	0	3	0	0	0	0	0
Alveolate;	K17794	1	0	0	0	0	0	0	0	0	0	0	0	0	0	0
Alveolate;	K17795	0	0	0	0	0	0	0	0	0	2	0	1	0	0	0
Alveolate;	K17800	1	0	0	0	0	0	0	0	0	0	0	0	0	1	1
Alveolate;	K17803	0	0	0	0	0	0	0	0	0	0	0	0	0	2	0
Alveolate;	K17821	1	2	1	0	0	0	0	0	0	6	4	0	0	0	0
Alveolate;	K17822	1	3	0	1	0	1	0	0	0	2	0	0	0	0	0
Alveolate;	K17868	0	0	0	0	0	0	0	0	0	0	0	0	0	1	0
Alveolate;	K17892	1	0	0	0	0	0	0	0	0	0	0	0	0	0	0
Alveolate;	K17893	1	1	0	0	0	0	0	0	0	0	0	0	0	0	0
Alveolate;	K17908	0	0	0	0	0	0	0	0	0	0	0	0	0	1	1
Alveolate;	K17914	2	0	1	0	0	0	0	0	1	0	0	0	0	1	1
Alveolate;	K17917	1	2	0	0	0	0	0	0	0	0	0	0	0	0	0
Alveolate;	K17922	0	0	0	0	0	0	0	0	1	0	0	0	0	0	0
Alveolate;	K17935	1	1	0	0	0	0	0	0	0	0	0	0	0	0	0
Alveolate;	K17943	1	2	0	1	1	2	0	0	0	1	0	2	5	4	6
Alveolate;	K17987	0	0	0	1	6	4	0	0	0	0	0	0	1	0	1
Alveolate;	K18055	5	0	1	0	0	0	4	0	1	0	0	0	0	0	0
Alveolate;	K18080	0	0	0	0	0	0	0	0	0	0	0	0	0	0	2
Alveolate;	K18156	0	0	0	0	0	0	0	0	0	0	0	0	2	0	0
Alveolate;	K18183	0	0	0	0	0	0	0	0	0	0	0	0	1	3	1
Alveolate;	K18272	3	0	3	0	0	0	0	0	0	0	0	0	0	0	0
Alveolate;	K18327	0	0	0	0	0	0	0	0	0	0	0	0	0	0	0
Alveolate;	K18342	0	0	0	0	0	0	0	0	0	0	1	0	0	0	0
Alveolate;	K18412	0	0	0	0	0	0	0	0	0	0	0	0	0	0	0
Alveolate;	K18418	0	0	0	0	0	0	0	0	0	0	0	0	0	2	0
Alveolate;	K18423	0	1	0	0	0	0	1	1	0	0	0	0	1	6	7
Alveolate;	K18442	0	0	0	0	0	0	0	0	0	0	0	0	0	0	0
Alveolate;	K18443	2	0	0	0	0	0	0	0	0	0	0	0	0	0	0
Alveolate;	K18460	1	1	1	0	0	0	0	0	0	1	0	0	2	3	0
Alveolate;	K18466	0	0	0	0	0	0	0	0	0	4	1	1	1	1	5
Alveolate;	K18467	0	0	0	0	0	0	0	0	0	3	1	2	0	0	1
Alveolate;	K18468	2	1	3	1	1	0	0	0	1	0	6	1	6	4	5
Alveolate;	K18469	0	0	0	0	0	0	0	0	0	0	0	0	0	0	0
Alveolate;	K18532	0	0	1	0	0	0	0	0	0	0	0	0	0	0	0
Alveolate;	K18533	0	0	0	0	0	0	0	0	0	0	0	0	0	0	0
Alveolate;	K18584	0	0	0	0	0	0	1	0	0	0	0	0	0	0	1
Alveolate;	K18595	2	0	0	0	0	0	0	0	0	0	0	0	0	0	0
Alveolate;	K18598	0	0	0	0	0	0	0	0	0	0	0	0	0	0	0
Alveolate;	K18635	1	1	2	0	0	1	1	0	0	0	0	0	4	2	4
Alveolate;	K18643	0	0	0	0	0	0	0	0	0	0	0	0	0	0	0
Alveolate;	K18646	0	0	0	0	0	0	0	0	0	1	0	0	0	0	0
Alveolate;	K18655	0	0	1	0	0	0	0	0	0	0	0	0	2	9	4
Alveolate;	K18663	0	0	0	0	0	0	0	0	0	0	0	0	0	0	0
Alveolate;	K18669	0	1	2	1	1	0	0	0	0	0	0	0	0	0	0
Alveolate;	K18670	0	0	0	0	1	1	0	0	0	0	0	0	0	0	0
Alveolate;	K18733	0	0	0	0	0	1	0	0	0	0	0	0	2	3	1
Alveolate;	K18739	0	0	0	0	0	0	0	0	0	0	0	0	0	0	0
Alveolate;	K18740	0	0	1	0	0	0	0	0	0	0	0	0	1	0	0
Alveolate;	K18749	1	1	0	0	0	0	3	0	0	0	0	0	8	5	8
Alveolate;	K18752	0	0	0	0	0	0	0	0	0	0	0	0	0	0	0
Alveolate;	K18753	2	3	0	1	1	3	2	0	0	11	3	0	2	1	3
Alveolate;	K18757	0	0	0	0	0	1	0	0	0	0	0	1	2	0	1
Alveolate;	K18801	0	0	0	0	0	0	0	0	0	0	0	0	0	0	0
Alveolate;	K18932	0	0	0	0	0	0	0	0	0	1	0	0	0	0	0
Alveolate;	K19022	0	0	0	0	1	0	0	0	0	0	0	0	0	0	0
Alveolate;	K19055	0	0	1	0	0	0	0	0	0	0	0	0	0	0	0
Alveolate;	K19073	0	0	0	0	0	0	0	0	0	0	0	0	0	0	0
Alveolate;	K19219	0	0	0	0	0	0	0	0	0	0	1	0	0	0	0
Alveolate;	K19302	1	0	1	0	0	0	0	0	0	0	0	0	0	0	0
Alveolate;	K19306	1	3	0	0	1	1	2	0	0	0	0	0	0	0	0
Alveolate;	K19307	0	1	1	0	0	1	0	0	0	0	0	0	0	0	0
Alveolate;	K19326	0	0	1	0	0	0	0	0	0	0	0	0	0	0	0
Alveolate;	K19327	0	0	2	1	0	0	0	0	0	0	0	1	1	1	2
Alveolate;	K19348	1	0	2	0	1	1	0	0	0	0	0	0	0	1	0
Alveolate;	K19352	0	0	0	2	3	0	0	0	0	0	0	0	0	0	0
Alveolate;	K19363	6	6	1	1	0	2	0	0	0	1	1	3	0	0	0
Alveolate;	K19369	0	0	0	0	0	0	0	0	0	0	1	0	1	2	0
Alveolate;	K19466	0	0	0	0	0	0	0	0	0	0	0	0	0	0	0
Alveolate;	K19476	4	0	1	0	0	0	0	0	0	0	0	0	0	0	0
Alveolate;	K19513	1	0	0	0	0	0	0	0	0	0	0	0	0	0	0
Alveolate;	K19525	0	2	0	2	1	1	6	7	7	0	1	2	0	0	1
Alveolate;	K19527	1	2	0	0	0	0	0	0	0	0	0	0	0	0	0
Alveolate;	K19530	2	0	1	0	0	0	0	0	0	0	0	0	0	0	0
Alveolate;	K19573	0	3	2	0	0	0	0	0	0	0	0	0	2	1	3
Alveolate;	K19584	30	31	24	2	1	2	3	4	7	39	26	23	37.152	68	34.414
Alveolate;	K19600	0	0	0	0	0	0	0	0	0	0	0	0	0	0	0
Alveolate;	K19603	5	6	5	3	1	1	16	3	1	3	6	8	10	5	9
Alveolate;	K19612	0	0	0	0	0	0	0	0	0	0	0	0	0	0	0
Alveolate;	K19613	0	0	0	0	0	0	0	0	0	0	0	0	1	0	0
Alveolate;	K19626	0	0	0	0	0	0	0	0	1	0	0	0	0	0	2
Alveolate;	K19640	1	0	0	0	0	0	0	0	0	0	0	0	0	0	0
Alveolate;	K19656	1	1	0	2	0	1	3	0	0	0	0	0	2	1	2
Alveolate;	K19668	0	0	0	0	0	0	0	0	0	0	0	0	0	1	1
Alveolate;	K19672	0	0	0	2	0	0	14	1	1	0	0	0	0	0	0
Alveolate;	K19673	0	0	0	6	3	3	1	0	0	0	0	0	7	6	13
Alveolate;	K19674	1	2	0	0	0	1	0	0	0	0	0	1	4	5	1
Alveolate;	K19675	0	0	0	0	0	0	0	0	0	0	0	0	0	0	0
Alveolate;	K19676	0	2	0	0	0	1	0	0	0	1	2	0	0	0	0
Alveolate;	K19677	0	0	0	0	2	0	0	0	0	0	0	0	1	1	1
Alveolate;	K19678	1	1	2	0	0	0	0	0	0	0	0	0	4	5	0
Alveolate;	K19679	3	4	0	1	0	2	0	0	0	0	0	0	1	2	2
Alveolate;	K19680	0	0	0	0	0	0	0	0	0	0	0	0	0	0	0
Alveolate;	K19681	0	0	0	1	1	0	1	0	0	0	0	2	3	3	1
Alveolate;	K19682	5	2	0	3	9	4	1	1	4	0	0	0	0	0	0
Alveolate;	K19685	0	0	0	0	0	0	0	0	0	2	0	1	1	0	0
Alveolate;	K19695	0	0	0	0	0	0	0	0	0	0	0	1	0	0	0
Alveolate;	K19704	0	0	1	0	0	1	0	0	0	0	0	0	2	1	3
Alveolate;	K19721	0	0	1	0	0	1	0	0	0	0	0	0	0	0	0
Alveolate;	K19745	0	0	0	0	0	0	0	0	0	0	0	0	0	0	0
Alveolate;	K19748	1	2	1	0	0	0	0	0	0	0	0	0	0	0	0
Alveolate;	K19750	0	2	0	0	1	0	2	0	0	3	3	1	0	0	0
Alveolate;	K19752	0	0	0	0	0	0	0	0	0	0	0	0	2	1	0
Alveolate;	K19753	1	1	0	0	0	0	0	0	0	0	1	2	0	1	0
Alveolate;	K19754	20	12	8	0	1	1	9	1	1	0	0	0	9	1	2
Alveolate;	K19755	96	80	67	45	25	17	2	1	0	8	16	18	95	61	79
Alveolate;	K19756	17	13	13	10	8	5	0	0	0	0	1	2	9	4	4
Alveolate;	K19757	5	1	4	0	0	0	1	0	0	0	0	0	1	0	1
Alveolate;	K19759	0	0	0	0	0	0	0	0	0	0	0	0	0	0	0
Alveolate;	K19760	31	20	11	18	13	23	32	2	4	26	5	18	11	7	14
Alveolate;	K19787	0	1	0	0	0	0	0	0	0	0	0	0	0	0	0
Alveolate;	K19788	4	3	1	1	1	1	0	0	0	0	0	0	0	1	1
Alveolate;	K19801	0	0	0	0	0	0	0	0	0	0	0	1	0	0	0
Alveolate;	K19869	1	0	0	0	0	0	0	0	0	1	2	1	1	3	0
Alveolate;	K19932	0	0	0	0	0	0	0	0	0	0	0	0	0	0	1
Alveolate;	K19941	0	0	0	0	0	0	0	0	0	0	1	2	0	0	0
Alveolate;	K19942	2	2	1	0	0	0	0	0	0	2	1	3	0	2	1
Alveolate;	K19944	13	12	6	0	0	0	0	0	0	1	2	0	0	0	0
Alveolate;	K19998	1	0	0	0	0	0	0	0	0	0	0	0	0	0	0
Alveolate;	K20003	0	1	0	0	0	0	0	0	0	0	0	0	0	0	0
Alveolate;	K20028	6	2	2	5	1	2	0	0	0	0	1	3	2	1	2
Alveolate;	K20031	0	0	0	0	0	0	0	0	0	0	0	0	0	1	0
Alveolate;	K20032	0	0	4	0	0	0	0	0	0	0	0	1	3	0	1
Alveolate;	K20045	1	1	0	0	0	0	0	0	0	0	0	0	0	0	0
Alveolate;	K20049	0	0	0	0	0	0	0	0	0	0	0	0	0	0	0
Alveolate;	K20051	0	0	2	0	0	0	1	0	0	0	0	0	0	0	0
Alveolate;	K20068	0	0	0	0	0	0	0	0	0	0	0	0	0	0	0
Alveolate;	K20069	0	0	0	0	0	1	0	0	0	0	0	0	0	0	0
Alveolate;	K20100	0	0	0	0	1	0	0	0	0	0	0	0	0	0	0
Alveolate;	K20103	0	0	0	0	0	0	0	0	0	0	0	0	1	0	0
Alveolate;	K20163	0	0	0	0	0	0	0	0	0	0	0	0	0	0	0
Alveolate;	K20167	0	0	0	0	0	0	0	0	0	0	0	0	0	0	0
Alveolate;	K20176	0	0	0	0	0	0	2	0	0	0	0	0	0	0	0
Alveolate;	K20180	0	0	0	0	0	0	0	0	0	0	0	0	0	0	0
Alveolate;	K20181	0	0	0	0	0	0	0	0	0	0	0	0	0	0	0
Alveolate;	K20182	0	0	1	0	0	0	0	0	0	1	0	0	0	0	0
Alveolate;	K20196	9	7	8	1	3	0	3	2	0	6	1	4	4	2	4
Alveolate;	K20221	2	0	0	0	0	0	0	0	0	0	0	0	0	0	0
Alveolate;	K20222	0	0	0	0	0	0	2	0	0	0	0	0	0	0	0
Alveolate;	K20223	0	0	0	0	0	0	0	0	0	0	0	0	0	0	0
Alveolate;	K20238	0	0	0	0	0	0	0	0	0	0	0	0	1	0	0
Alveolate;	K20278	0	1	0	1	0	0	0	0	0	0	0	0	0	0	0
Alveolate;	K20279	0	3	0	0	0	0	0	0	0	0	0	0	2	0	0
Alveolate;	K20282	0	0	0	0	0	0	0	0	0	0	0	0	0	0	0
Alveolate;	K20285	1	0	0	0	0	1	0	0	0	2	1	7	1	1	0
Alveolate;	K20289	0	0	0	0	0	0	0	0	0	0	0	0	0	0	0
Alveolate;	K20291	0	0	0	0	0	0	0	0	0	0	0	0	2	0	0
Alveolate;	K20293	0	0	0	0	0	0	0	0	0	0	0	0	0	0	0
Alveolate;	K20294	0	0	0	0	0	0	0	0	0	0	0	0	0	0	0
Alveolate;	K20299	0	0	0	0	0	0	0	0	0	3	0	0	0	1	0
Alveolate;	K20300	0	0	0	0	0	0	0	0	0	0	0	0	0	0	2
Alveolate;	K20302	0	1	1	0	0	0	0	0	0	0	0	0	0	0	2
Alveolate;	K20303	1	0	0	0	0	0	0	0	0	0	0	0	0	0	0
Alveolate;	K20304	0	0	0	0	0	0	0	0	0	0	0	0	1	0	0
Alveolate;	K20347	1	1	0	0	0	0	0	0	0	0	0	0	0	1	2
Alveolate;	K20352	0	0	0	0	0	0	0	0	0	0	0	0	0	2	0
Alveolate;	K20360	1	0	0	0	0	0	0	0	0	0	0	0	0	0	0
Alveolate;	K20362	0	0	0	0	0	0	0	0	0	0	0	0	0	0	0
Alveolate;	K20363	0	0	0	0	0	0	0	0	0	3	2	1	1	2	1
Alveolate;	K20367	0	0	0	1	0	0	0	0	0	0	0	0	0	0	0
Alveolate;	K20371	0	0	0	0	0	0	0	0	0	0	1	0	0	0	0
Alveolate;	K20465	0	0	0	0	0	0	0	0	0	1	0	0	0	0	0
Alveolate;	K20471	0	0	0	0	0	0	9	1	0	0	0	1	1	0	0
Alveolate;	K20472	1	0	0	0	0	0	0	0	0	0	0	0	0	0	0
Alveolate;	K20478	0	0	0	0	0	0	0	0	0	0	0	0	1	0	0
Alveolate;	K20495	0	0	0	0	0	0	0	0	0	0	0	0	1	1	1
Alveolate;	K20523	0	0	0	1	0	0	0	0	0	0	0	0	0	0	0
Alveolate;	K20526	0	0	0	0	0	0	0	0	0	0	0	0	1	1	1
[truncated: 63,536 more rows]

## Sheet: 2019
Taxonomy	KO	SMPier-Day1-A-04-13-2019_S1	SMPier-Day1-B-04-13-2019_S6	SMPier-Day1-C-04-13-2019_S11	SMPier-Day4-A-04-16-2019_S2	SMPier-Day4-B-04-16-2019_S7	SMPier-Day4-C-04-16-2019_S12	SMPier-Day12-A-04-24-2019_S3	SMPier-Day12-B-04-24-2019_S8	SMPier-Day12-C-04-24-2019_S13	SMPier-Day18-A-04-30-2019_S4	SMPier-Day18-B-04-30-2019_S9	SMPier-Day18-C-04-30-2019_S14	SMPier-Day20-A-05-02-2019_S5	SMPier-Day20-B-05-02-2019_S10	SMPier-Day20-C-05-02-2019_S15
Alveolate;	K00003	0	0	0	0	0	0	0	0	0	0	0	0	2	0	0
Alveolate;	K00006	0	0	0	4	0	2	0	0	0	0	0	0	0	0	0
Alveolate;	K00010	0	0	0	0	2	0	2	2	0	0	0	1	5	4	2
Alveolate;	K00012	24	24	3	3	3	0	1	2	0	0	2	0	2	2	2
Alveolate;	K00016	0	0	0	0	0	0	0	2	0	0	0	0	0	0	0
Alveolate;	K00020	2	4	0	0	0	0	0	0	0	0	0	0	0	0	0
Alveolate;	K00024	5	13	3	30	46	27	0	0	1	5	4	3	3.373	4	6
Alveolate;	K00026	0	2	0	1	1	0	0	0	0	0	0	0	1	1.644	1
Alveolate;	K00029	58	58	6	135.533	103.242	54	7	2	0	0	1	0	12	12	8
Alveolate;	K00030	0	0	0	4	1	3	1	1	0	0	0	0	0	0	0
Alveolate;	K00031	45	43	2	87.009	61.751	56	6	9	0	1	0	0	21	12	8
Alveolate;	K00033	0	0	0	0	0	0	0	0	0	0	0	0	0	0	0
Alveolate;	K00052	0	1	0	0	0	0	0	0	0	0	0	0	0	0	0
Alveolate;	K00053	2	2	0	0	0	0	0	0	0	0	0	0	0	0	0
Alveolate;	K00059	1	1	0	3	1	1	0	0	0	0	0	0	0	0	0
Alveolate;	K00074	0	0	0	1	1	2	0	0	0	0	0	0	0	0	0
Alveolate;	K00079	0	0	0	0	0	0	0	1	0	0	0	0	0	0	0
Alveolate;	K00088	3	5	0	6	6	2	4.602	1.414	0	2	0	2	2	1	1
Alveolate;	K00097	2	2	4	0	0	0	0	0	0	0	0	0	2	9	11
Alveolate;	K00101	16	11	0	4	1	0	3	7	2	1	0	0	9	6	3
Alveolate;	K00102	0	0	0	0	1	0	0	0	0	0	0	0	0	1	0
Alveolate;	K00106	0	0	0	0	0	0	0	0	0	0	0	0	0	0	0
Alveolate;	K00108	2	2	0	0	0	0	0	0	0	0	0	0	0	0	0
Alveolate;	K00111	0	0	0	0	0	0	0	0	0	0	0	0	0	0	0
Alveolate;	K00121	0	1	0	0	0	0	0	0	0	0	0	0	0	0	0
Alveolate;	K00122	1	2	0	0	0	0	0	0	0	0	0	0	0	0	0
Alveolate;	K00123	0	0	0	0	0	0	0	0	0	0	0	0	0	0	0
Alveolate;	K00128	2	3	0	5	1	1	0	0	0	0	0	0	0	0	0
Alveolate;	K00130	0	0	0	3	0	0	0	0	0	0	0	2	0	0	0
Alveolate;	K00134	318.102	330.833	9	237.365	177.349	102.631	70.061	77.406	1	407.108	244.576	471.31	195.6	199.829	50.608
Alveolate;	K00140	2	1	0	0	0	1	0	1	0	0	0	0	1	1	0
Alveolate;	K00147	0	0	0	0	0	0	0	0	0	0	1	1	5	6	6
Alveolate;	K00162	0	1	0	0	0	0	0	0	0	0	0	0	0	0	0
Alveolate;	K00163	0	0	0	3	3	2	2	1	0	3	0	5	24	18	2
Alveolate;	K00164	0	0	0	2	4	1	0	0	0	0	0	0	0	0	0
Alveolate;	K00207	0	1	0	0	0	0	1	0	0	0	0	1	3	4	4
Alveolate;	K00208	0	0	0	0	0	0	0	0	0	0	1	0	0	0	0
Alveolate;	K00209	1	1	0	0	0	0	0	0	0	0	0	0	0	0	0
Alveolate;	K00213	3	0	0	0	0	0	0	0	0	0	0	0	0	0	0
Alveolate;	K00218	20	17	0	3	1	0	0	0	0	0	0	0	0	0	0
Alveolate;	K00231	0	0	0	0	0	0	0	0	0	0	0	0	3	1	2
Alveolate;	K00232	0	0	0	0	0	0	0	0	0	0	1	0	0	0	1
Alveolate;	K00234	0	1	0	12	2	8	0	0	0	0	0	0	0	0	1
Alveolate;	K00235	10	9.459	1	19	13	15	0	0	0	0	0	0	1	0	1
Alveolate;	K00248	0	0	0	1	1	1	0	0	0	0	0	0	0	0	0
Alveolate;	K00252	1	1	0	1	0	0	0	0	0	0	1	0	0	0	1
Alveolate;	K00253	0	0	0	0	1	1	0	0	0	0	0	0	0	0	0
Alveolate;	K00261	1	0	1	3	7	1	0	1	0	0	0	0	1	0	1
Alveolate;	K00264	6	4	0	1	0	0	2	14.358	0	0	0	0	3	4	0
Alveolate;	K00281	12	14	1	0	0	0	0	0	0	0	0	0	4	1	1
Alveolate;	K00285	0	0	0	0	0	0	0	0	0	0	0	0	0	3	0
Alveolate;	K00294	1	0	0	0	0	0	0	0	0	0	0	0	0	0	0
Alveolate;	K00297	60	64	2	14	14	7	88	173	4	28	58	60	55	47	39
Alveolate;	K00311	0	2	0	9	2	3	0	3	0	0	0	0	0	0	0
Alveolate;	K00314	0	0	0	0	0	5	0	1	0	1	1	1	3	0	0
Alveolate;	K00315	0	0	0	2	1	2	0	0	0	0	0	0	0	0	0
Alveolate;	K00318	0	2	0	0	0	0	0	0	0	0	0	0	0	0	0
Alveolate;	K00323	1	10	0	10	2	2	0	5	0	0	5	1	1	8	0
Alveolate;	K00325	0	0	0	0	0	0	0	0	0	0	0	0	0	0	0
Alveolate;	K00326	0	0	0	2	2	0	2	3	0	0	0	0	1	8	3
Alveolate;	K00327	1	3	0	0	0	0	0	0	0	0	0	0	1	0	0
Alveolate;	K00362	9	11	0	4	1	3	5.204	4.04	0	0	0	0	0	0	0
Alveolate;	K00364	0	0	0	0	0	0	0	0	0	0	0	0	0	0	0
Alveolate;	K00380	10.698	14	0	0	0	0	0	0	0	0	0	0	0	2	1
Alveolate;	K00382	2	0	0	3	4	6	0	0	0	0	0	0	0	0	0
Alveolate;	K00384	0	0	0	7	1	0	0	0	0	0	0	0	2	0	0
Alveolate;	K00387	0	0	0	45	29	15	0	0	0	0	0	3	0	0	0
Alveolate;	K00411	63	60	7	130	107	96	16	30	1	22	97	37	58	78	60
Alveolate;	K00413	5	14	0	18	5	2	0	0	0	0	0	0	2	0	1
Alveolate;	K00416	0	0	0	0	0	0	0	0	0	0	0	0	1	1	0
Alveolate;	K00432	0	2	0	2	2	1	0	0	0	0	0	0	0	0	0
Alveolate;	K00434	68	134	5	290	219.41	194	8	8	0	2	2	3	22.346	21	11
Alveolate;	K00452	0	0	0	0	0	0	0	0	0	0	0	0	2	0	3
Alveolate;	K00457	1	4	4	1	0	0	1	1	0	2	0	0	4	2	2
Alveolate;	K00463	0	0	0	14.417	14.222	10	0	0	0	0	0	0	0	0	0
Alveolate;	K00476	0	0	0	1	0	1	0	0	0	0	0	0	0	0	0
Alveolate;	K00485	0	0	0	0	0	0	0	0	0	0	4	1	0	0	0
Alveolate;	K00500	2	0	0	0	0	0	0	0	0	0	0	0	0	1	0
Alveolate;	K00505	81	52	1	215	112	94	74	108	3	71	36	36	33	34	12
Alveolate;	K00507	0	1	1	1	0	1	0	0	0	0	0	0	1	0	0
Alveolate;	K00508	0	0	0	0	0	1	1	0	0	0	0	0	0	1	0
Alveolate;	K00525	29.3	14.172	0	10	6	6.047	3	9	0	5	6	4	11	11	6
Alveolate;	K00542	0	0	0	1	0	0	0	0	0	0	0	0	0	0	0
Alveolate;	K00548	123	153	9	166	118	75	131	214	0	13	9	22	77.452	156	61
Alveolate;	K00549	0	0	0	0	0	0	0	0	0	0	0	0	0	0	0
Alveolate;	K00555	0	0	0	0	0	0	0	0	0	0	0	0	0	0	0
Alveolate;	K00559	0	0	0	0	0	0	6	7	2	0	0	2	8	8	2
Alveolate;	K00565	0	0	0	0	0	0	0	0	0	0	0	0	2	2	0
Alveolate;	K00566	0	0	0	0	0	0	0	0	0	1	0	1	0	0	0
Alveolate;	K00592	0	0	0	0	0	0	0	0	0	0	0	0	0	3	0
Alveolate;	K00600	122.769	126.291	8	137.196	82.464	62.541	83.909	162	1	259	189	332	241.477	267.868	176.83
Alveolate;	K00606	0	0	0	0	0	0	0	0	0	0	0	0	3.432	1	2
Alveolate;	K00609	0	0	0	0	0	0	0	0	0	0	0	0	0	0	0
Alveolate;	K00611	0	0	0	2	1	0	0	1	0	1	2	2	1	0	0
Alveolate;	K00615	0	0	0	1	1	0	0	0	0	80	52	77	0	0	0
Alveolate;	K00616	0	0	0	0	2	1	0	0	0	1	0	0	1	0	1
Alveolate;	K00626	6	4	1	6	2	1	1	0	0	0	9	1	2	3	0
Alveolate;	K00627	0	1	0	0	0	0	0	0	0	0	0	0	0	0	0
Alveolate;	K00639	0	0	0	2	1	0	0	0	0	0	0	0	0	0	0
Alveolate;	K00643	4	12	0	1	0	0	0	1	0	0	0	0	0	0	0
Alveolate;	K00645	0	0	0	0	0	0	2	0	0	0	0	0	0	1	2
Alveolate;	K00647	2	0	0	1	1	1	0	0	0	0	0	0	0	0	0
Alveolate;	K00652	0	0	0	0	0	0	0	0	0	0	0	0	0	0	0
Alveolate;	K00658	0	0	0	2	0	0	0	0	0	0	0	0	0	0	0
Alveolate;	K00666	0	0	0	0	0	0	2	0	0	0	0	0	0	1	3
Alveolate;	K00670	0	0	0	0	0	1	0	0	0	0	0	0	0	0	0
Alveolate;	K00671	1	1	0	18	4	4	1	2	0	0	0	0	0	0	0
Alveolate;	K00688	0	0	0	0	1	1	0	0	0	1	0	0	5	10	3
Alveolate;	K00699	0	0	0	0	0	0	1	1	0	0	0	0	0	0	0
Alveolate;	K00700	0	0	0	2	1	0	0	0	0	0	0	0	0	0	0
Alveolate;	K00703	4	1	0	1	2	2	1	5	0	0	0	0	0	4	0
Alveolate;	K00710	0	2	1	0	0	0	0	1	0	0	0	0	5	2	3
Alveolate;	K00729	0	2	0	0	0	0	0	0	0	0	0	0	0	0	0
Alveolate;	K00749	4	1	0	2	1	0	0	1	0	0	0	1	0	0	0
Alveolate;	K00757	3	2	2	13	10	17	0	0	0	0	0	0	1	0	0
Alveolate;	K00760	1	3	0	7	3	6	3	0	0	0	13	1	2	4	0
Alveolate;	K00763	8	8	0	0	1	0	0	0	0	0	0	0	2	4	0
Alveolate;	K00767	0	0	0	0	0	0	0	0	0	0	0	0	0	1	1
Alveolate;	K00789	1238.78	1081.97	26	2354	1704.22	1371.46	4066.59	6213.34	43	3158.75	2047.84	3318.65	2525.74	3028.61	1237.54
Alveolate;	K00791	0	0	1	0	0	0	0	0	0	0	0	0	0	0	0
Alveolate;	K00797	1	1	0	1	1	0	0	0	0	0	0	0	0	0	0
Alveolate;	K00799	10	2	0	30	14	26	0	1	0	0	0	0	2	0	0
Alveolate;	K00803	0	0	0	0	1	0	1	1	0	2	1	2	1	0	0
Alveolate;	K00804	0	0	0	0	0	0	0	0	0	0	0	0	0	0	0
Alveolate;	K00809	0	0	0	10	1	2	0	0	0	0	0	0	0	0	0
Alveolate;	K00814	2	2	0	0	0	0	0	0	0	0	0	0	0	0	0
Alveolate;	K00815	0	0	0	0	0	0	0	0	0	0	0	0	0	0	0
Alveolate;	K00819	3	1	0	1	0	0	0	0	0	2	5	10	14	9	10
Alveolate;	K00820	0	0	0	0	0	0	1	0	0	0	0	0	3	0	0
Alveolate;	K00821	0	2	0	0	0	0	0	0	0	0	0	0	0	0	0
Alveolate;	K00831	6	7	0	5	2	3	7	4	0	3	0	3	12	5	4
Alveolate;	K00852	0	0	0	3	1	0	0	0	0	0	0	0	0	0	0
Alveolate;	K00854	8	11	0	0	1	2	0	0	0	3	1	8	2	3	2
Alveolate;	K00855	8	13	1	5	8	2	5.665	13.567	0	103	42	103	9.436	10	12.298
Alveolate;	K00856	0	0	0	0	0	1	0	0	0	0	0	0	0	0	0
Alveolate;	K00858	3	3	6	0	0	0	0	0	0	0	0	0	0	0	0
Alveolate;	K00860	0	0	0	0	0	0	0	0	0	0	0	0	0	0	0
Alveolate;	K00873	18	21.509	0	31.177	11.18	11	5	2	0	3	0	4	21	18	5
Alveolate;	K00874	0	0	0	2	1	2	0	0	0	0	0	0	0	0	0
Alveolate;	K00876	0	1	1	0	0	0	0	0	0	0	2	0	0	0	0
Alveolate;	K00889	2	1	1	0	0	0	0	1	0	0	0	0	4	1	0
Alveolate;	K00895	2	0	0	0	0	0	0	0	0	0	0	0	2	0	1
Alveolate;	K00898	0	2	0	0	0	0	0	2	0	0	0	0	0	0	0
Alveolate;	K00901	6	7	0	13	16	13	0	0	0	55	90	67	23	27	13
Alveolate;	K00905	7	3	0	0	0	0	0	0	0	0	0	0	0	0	0
Alveolate;	K00927	10.566	24.539	0	35	18	5	69	105	1	32	50	48.354	369	379	265
Alveolate;	K00928	0	0	0	0	0	1	0	0	0	0	0	0	0	0	0
Alveolate;	K00931	0	0	0	0	0	0	0	0	0	0	0	0	0	3	0
Alveolate;	K00933	50	35	0	5	12	5	1	1	0	0	4	3	5	1	1
Alveolate;	K00938	0	0	0	1	0	0	0	0	0	0	0	0	0	0	0
Alveolate;	K00939	33	36	4	11	6	2	0	3	0	0	0	0	15	6	1
Alveolate;	K00940	50	51	12	2	0	2	0	1	0	0	2	3	0	0	2
Alveolate;	K00942	0	0	0	1	0	0	0	0	0	0	0	0	0	0	0
Alveolate;	K00948	2	1	0	0	0	0	0	0	0	0	0	0	2	2	0
Alveolate;	K00951	2	1	0	0	0	0	0	0	0	0	0	0	0	0	0
Alveolate;	K00953	2	2	1	0	0	0	0	0	0	0	0	0	1	0	1
Alveolate;	K00963	1	3	0	14	8	7	1	1	0	1	0	1	9	9	2
Alveolate;	K00965	0	0	0	0	0	0	0	0	0	0	0	0	0	0	0
Alveolate;	K00966	0	0	0	1	3	1	0	0	0	0	0	0	0	0	0
Alveolate;	K00969	2	0	0	0	1	0	0	0	0	0	0	0	0	2	1
Alveolate;	K00972	0	3	0	0	0	0	0	0	0	0	0	0	0	0	0
Alveolate;	K00981	1	1	0	1	1	0	0	0	0	0	0	0	2	2	1
Alveolate;	K00987	0	0	0	0	0	0	0	0	0	0	0	0	0	0	0
Alveolate;	K01006	1	0	0	0	0	1	0	0	0	0	0	1	2	0	0
Alveolate;	K01008	0	0	0	0	0	1	0	0	0	0	0	0	0	0	0
Alveolate;	K01011	0	0	0	0	0	0	1	2	0	0	0	0	0	0	0
Alveolate;	K01014	0	0	0	0	0	0	0	0	0	0	0	0	2	3	0
Alveolate;	K01019	0	0	0	0	0	0	0	0	0	0	0	0	1	0	0
Alveolate;	K01027	0	0	0	1	0	0	0	0	0	0	0	0	0	0	0
Alveolate;	K01047	0	0	0	0	1	0	1	4	0	1	0	2	8	8	3
Alveolate;	K01050	0	0	0	0	0	0	0	0	0	0	0	0	2	1	0
Alveolate;	K01052	5	11	2	0	0	0	0	0	0	0	0	0	0	0	0
Alveolate;	K01053	0	0	0	0	0	0	0	0	0	0	0	0	1	0	0
Alveolate;	K01057	0	0	0	0	0	0	0	0	0	0	0	0	0	0	0
Alveolate;	K01065	0	0	0	0	0	0	0	0	0	0	0	0	0	0	1
Alveolate;	K01079	3	2	0	0	0	0	3	1	0	0	0	0	0	0	0
Alveolate;	K01081	0	0	0	0	0	0	0	0	0	0	0	0	0	0	0
Alveolate;	K01102	6	9	1	2	0	0	0	0	0	0	0	0	3	0	0
Alveolate;	K01103	0	0	0	1	0	0	0	0	0	0	0	0	0	0	0
Alveolate;	K01110	0	0	0	0	0	0	0	0	0	0	0	0	0	0	0
Alveolate;	K01115	0	0	0	0	1	0	0	0	0	0	0	0	0	0	0
Alveolate;	K01118	0	0	0	0	5	2	0	0	0	0	0	0	0	0	0
Alveolate;	K01126	0	0	1	1	4	5	0	0	0	0	0	0	0	0	0
Alveolate;	K01148	0	2	0	0	0	0	0	0	0	0	0	0	0	3	2
Alveolate;	K01158	2	1	0	0	0	0	0	0	0	0	0	0	0	0	0
Alveolate;	K01176	0	1	0	1	0	0	0	0	0	0	0	0	0	0	1
Alveolate;	K01179	0	0	0	56	54	41	0	0	0	0	0	0	0	0	0
Alveolate;	K01180	0	0	0	0	0	0	0	0	0	0	0	0	0	0	0
Alveolate;	K01181	3	4	0	0	0	0	0	1	0	0	0	0	1	0	0
Alveolate;	K01188	0	0	0	1	0	1	0	0	0	0	0	0	0	0	0
Alveolate;	K01192	0	0	0	3	3	0	0	0	0	0	0	0	0	0	0
Alveolate;	K01196	0	0	0	0	0	0	0	0	0	0	0	0	0	2	0
Alveolate;	K01201	0	0	0	0	0	0	0	1	0	0	0	0	0	0	0
Alveolate;	K01214	2	5	0	3	5	1	0	1	0	0	0	1	2	1	0
Alveolate;	K01225	27	19	0	33	33	18	1	2	0	2	0	2	23	12	7
Alveolate;	K01239	0	0	0	0	0	0	0	1	0	0	0	0	0	0	0
Alveolate;	K01251	623.2	538.299	8	813.874	725.125	479.362	3275.11	5201.09	35	1735	851.639	1289.65	457.702	492.077	255.561
Alveolate;	K01254	0	1	0	0	0	0	0	0	0	0	0	0	0	0	0
Alveolate;	K01265	0	4	0	1	0	1	1	3	0	0	0	0	1	0	0
Alveolate;	K01267	0	0	0	1	1	0	0	0	0	0	0	0	0	0	0
Alveolate;	K01275	14	7	0	23	10.165	10	2	4	0	0	0	0	6	5	0
Alveolate;	K01279	8	17	0	1	1	0	0	0	0	0	0	0	13	7	3
Alveolate;	K01304	0	0	0	0	0	0	0	0	0	0	0	0	0	0	0
Alveolate;	K01315	72.707	94.895	6	926.094	1247.43	797	119	196	1	182	256	275	467	455	199
Alveolate;	K01336	1	0	0	0	0	0	0	0	0	0	0	0	0	0	0
Alveolate;	K01338	2	2	2	0	0	0	0	1	0	0	0	0	0	0	0
Alveolate;	K01354	0	0	0	0	0	0	0	0	0	0	0	0	0	0	0
Alveolate;	K01363	57	28	0	361	318.819	217	4	9	0	33	24	34	58.23	57	13
Alveolate;	K01365	10	16	0	11	4	1	0	0	0	0	0	0	2	3	1
Alveolate;	K01366	0	1	2	1	1	1	0	0	0	0	0	0	1	5.368	2
Alveolate;	K01367	0	0	0	0	0	0	0	0	0	0	0	0	0	0	0
Alveolate;	K01368	0	0	0	0	1	0	0	0	0	0	0	0	0	0	0
Alveolate;	K01369	3	5	0	18	19	17.349	0	3	0	0	1	2	0	0	0
Alveolate;	K01373	32.667	45.663	7	271.024	207	137	41	64	1	1	1	2	23	16.342	7
Alveolate;	K01377	0	0	0	1	1	0	0	0	0	0	0	0	0	0	0
Alveolate;	K01379	2	2	1	1	0	3	0	0	0	1	0	1	1	1	0
Alveolate;	K01382	9	6	1	13	4	7	2	5	0	1	1	0	2	9	0
Alveolate;	K01404	0	0	0	1	0	0	0	1	0	2	0	1	0	0	0
Alveolate;	K01408	12	8	2	30.683	17	14	1	4	0	0	0	0	1	0	0
Alveolate;	K01412	20	33	5	65	45	34	2	0	0	0	0	1	6	7	4
Alveolate;	K01425	0	0	0	0	0	0	0	0	0	0	0	0	0	1	0
Alveolate;	K01434	0	0	0	3	1	1	0	0	0	0	0	0	0	0	0
Alveolate;	K01456	0	0	0	2	0	0	0	0	0	0	0	0	0	0	0
Alveolate;	K01462	4	2	0	2	1	5	2	3	0	15	1	10	6	3	0
Alveolate;	K01464	0	1	0	0	0	0	0	0	0	2	5	2	2	1	1
Alveolate;	K01465	2	0	0	0	0	0	0	0	0	0	0	0	1	0	0
Alveolate;	K01469	0	0	0	0	1	0	0	0	0	0	0	0	0	0	0
Alveolate;	K01476	0	1	0	2	1	0	0	1	0	1	1	3	11	6	3
Alveolate;	K01477	0	0	0	0	0	0	0	0	0	0	0	1	0	0	0
Alveolate;	K01480	2	1	0	0	0	0	0	0	0	0	0	0	0	0	0
Alveolate;	K01490	0	0	0	3	4	1	0	0	0	0	0	0	0	0	0
Alveolate;	K01495	0	1	0	0	0	0	0	0	0	0	0	0	0	0	0
Alveolate;	K01507	227	229	2	640	435	314	1	1	0	943	411	654.335	10	13	9
Alveolate;	K01510	0	0	0	1	1	0	0	0	0	0	0	0	0	0	0
Alveolate;	K01514	1	0	0	0	0	0	0	0	0	0	0	0	0	0	0
Alveolate;	K01520	2	2	0	0	0	0	0	1	0	2	45	11	5	6	10
Alveolate;	K01527	73	41	7	37	43	28	15	11	0	3	25	5	2	5	5
Alveolate;	K01530	7	3	0	1	1	1	0	0	0	0	0	0	1	1	0
Alveolate;	K01535	0	1	0	0	0	0	0	0	0	0	0	0	0	0	0
Alveolate;	K01537	1	5	1	9	7	6	1	0	0	0	0	0	2	2	0
Alveolate;	K01539	1	2	0	2	0	1	0	0	0	1	0	0	0	0	0
Alveolate;	K01551	0	0	0	0	0	0	0	0	0	0	0	0	0	0	1
Alveolate;	K01555	0	0	0	0	0	0	0	0	0	0	0	0	0	0	0
Alveolate;	K01580	0	0	0	0	0	0	0	0	0	0	0	0	2	0	0
Alveolate;	K01586	0	0	0	0	0	0	0	0	0	0	0	0	0	1	0
Alveolate;	K01595	3	0	0	0	0	0	0	0	0	0	0	0	0	0	0
Alveolate;	K01599	0	2	0	4	0	0	0	0	0	0	0	0	0	0	0
Alveolate;	K01601	0	0	0	3	0	0	0	0	0	0	0	1	0	0	0
Alveolate;	K01610	2	4	0	0	1	1	1	1	0	0	4	0	2	5	3
Alveolate;	K01613	0	0	0	5	0	0	0	0	0	0	0	0	0	0	0
Alveolate;	K01619	0	0	0	0	0	0	2	0	0	0	0	0	0	0	0
Alveolate;	K01623	17	28	5	14	27	12	2	0	0	0	1	3	17	2	5
Alveolate;	K01624	2	2	0	2	4	1	1	0	0	2	1	2	9.416	5	2
Alveolate;	K01626	5	5	1	1	1	0	0	0	0	4	7	5	12	11	7
Alveolate;	K01634	1	0	0	1	0	1	0	0	0	0	0	0	0	0	0
Alveolate;	K01637	1	1	0	38	16	10	3	2	0	0	0	2	1	0	0
Alveolate;	K01638	0	2	0	1	0	0	0	0	0	0	0	0	0	0	0
Alveolate;	K01647	17	11	1	6	12	6	2	7	0	0	4	0	2	10	3
Alveolate;	K01648	11.096	3.134	0	3	5	3	9	10	0	24	20	17	19	29	12
Alveolate;	K01649	0	0	0	0	1	0	0	0	0	0	0	0	0	0	0
Alveolate;	K01652	1	2	0	0	0	0	0	0	0	0	0	0	0	0	0
Alveolate;	K01659	4	3	2	1	0	1	1	0	0	1	10	4	0	3	8
Alveolate;	K01669	4	2	2	1	0	5	0	0	0	0	0	0	3	2	1
Alveolate;	K01672	1	1	0	0	0	0	0	0	0	0	0	0	0	0	0
Alveolate;	K01673	37	44.476	2	50.316	34	13	10.145	12	0	3	3	12	27.159	45	9
Alveolate;	K01674	24	27.006	5	17	16	6	2	1	0	2	8	1	6	6	4
Alveolate;	K01679	0	0	0	3	0	0	1	0	0	1	0	0	0	0	0
Alveolate;	K01681	116	90	10	136	101	105	4	6	0	0	4	1	18	14	12
Alveolate;	K01682	61	97.917	7	50.229	13.249	20	94.399	85.028	0	14	3	26	64	62	17
Alveolate;	K01687	0	0	0	0	0	0	2	0	0	0	0	0	0	0	0
Alveolate;	K01689	79.842	86.731	2	106.237	66.868	61	32	46.491	0	116.48	50	78	104.855	80.071	36
Alveolate;	K01691	0	0	0	0	0	0	0	0	0	0	0	0	0	0	0
Alveolate;	K01697	0	0	0	0	0	0	0	0	0	0	0	0	0	1	0
Alveolate;	K01698	0	0	0	0	0	0	0	0	0	0	0	0	0	0	0
Alveolate;	K01711	24	14	0	13	3	4	9	5	1	6	4	7	64	47	8
Alveolate;	K01712	0	0	0	0	0	0	0	0	0	0	7	1	3	0	1
Alveolate;	K01714	5	4	0	0	0	0	0	0	0	0	0	0	0	0	0
Alveolate;	K01720	1	4.853	0	0	0	0	0	0	0	0	0	0	0	0	0
Alveolate;	K01733	1	5	1	1	0	0	0	3	0	0	0	0	2	4	0
Alveolate;	K01735	12	5	0	4	2	4	2	2	0	0	0	0	5	0	0
Alveolate;	K01736	1	2	0	0	0	0	0	0	0	0	0	0	0	0	0
Alveolate;	K01738	0	0	0	0	0	0	2	2	0	0	0	0	1	0	0
Alveolate;	K01740	0	1	0	0	0	0	1	0	0	0	0	0	5	1	0
Alveolate;	K01754	0	0	0	1	0	1	0	0	0	0	0	0	1	1	0
Alveolate;	K01755	0	0	0	0	0	0	0	0	0	0	0	0	0	0	0
Alveolate;	K01756	4	4	0	0	0	0	2	1	0	0	0	0	0	0	0
Alveolate;	K01758	0	0	0	0	1	1	0	0	0	0	0	0	0	0	0
Alveolate;	K01760	0	0	0	0	0	0	0	0	0	0	0	0	0	1	1
Alveolate;	K01764	1	1	0	0	0	0	0	0	0	0	0	0	0	0	0
Alveolate;	K01768	0	2	0	0	0	0	0	0	0	0	0	0	0	0	0
Alveolate;	K01771	0	0	0	1	0	0	0	0	0	0	0	0	0	0	0
Alveolate;	K01784	79	96	9	0	0	0	0	0	0	1	0	0	0	0	0
Alveolate;	K01796	0	0	0	0	0	0	0	0	0	0	0	0	0	0	0
Alveolate;	K01800	0	0	0	0	0	0	0	0	0	0	0	0	0	0	0
Alveolate;	K01802	38	29	1	41.219	40.473	28	35	40	0	87	156	113.62	72	67	51
Alveolate;	K01803	17	33	1	16	7	3	2	0	0	1	0	1	4	1	0
Alveolate;	K01808	0	0	0	0	0	0	0	0	0	0	0	0	0	0	0
Alveolate;	K01810	4	2	0	0	1	2	0	0	0	0	0	0	0	0	0
Alveolate;	K01834	68	94.598	4	92.249	64.124	52	23	27	1	39	15	43	50.07	58	23
Alveolate;	K01858	128	98	4	90	58	49.02	41.003	110.093	1	7.094	14	8	86	73	89
Alveolate;	K01866	0	0	0	0	0	0	0	0	0	2	0	2	2	4	1
Alveolate;	K01868	5	5	1	8	11	2	0	0	0	0	0	0	0	0	0
Alveolate;	K01869	1	4	2	0	0	1	1	0	1	0	0	2	0	0	1
Alveolate;	K01870	3	3	0	12	3	3	1	0	0	0	0	0	0	0	0
Alveolate;	K01872	0	0	0	0	0	1	1	0	0	0	0	0	0	0	0
Alveolate;	K01873	1	4	0	8	6	8	1	6	0	0	4	2	7	3	5
Alveolate;	K01874	0	0	0	1	2	0	0	0	0	0	0	0	0	0	0
Alveolate;	K01875	35	41	7	9	7	10	0	0	0	2	0	0	1	1	0
Alveolate;	K01876	0	0	0	0	1	0	0	0	0	0	1	0	0	0	0
Alveolate;	K01880	41	42	6	46	18	15	12	21	0	8	9	8	20	18	7
Alveolate;	K01881	3	3	0	1	4	2	0	0	0	0	0	0	3	3	0
Alveolate;	K01883	0	1	0	3	0	1	0	0	0	0	0	0	1	0	0
Alveolate;	K01885	16	11	2	0	0	0	0	0	0	0	0	0	0	0	0
Alveolate;	K01886	0	0	0	0	0	0	0	0	0	0	0	0	1	0	0
Alveolate;	K01887	209.864	220	0	2	1	1	0	0	0	1	2	0	0	3	0
Alveolate;	K01889	11	14	0	7	10	8	0	0	0	0	0	0	4.302	3	0
Alveolate;	K01890	0	3	0	6	2	1	0	0	0	1	0	2	0	0	0
Alveolate;	K01892	71.218	94.879	20	33	19	20	207.441	352.519	2	29	25	28	36	52	25
Alveolate;	K01893	6	8	1	18	5	5	4	1	0	194	48	98	1	2	0
Alveolate;	K01895	1	2	0	0	0	0	0	0	0	0	0	0	0	0	0
Alveolate;	K01896	0	0	0	0	3	0	0	0	0	0	0	0	0	0	0
Alveolate;	K01897	2	6	0	1	2	3	0	0	0	0	0	1	0	0	0
Alveolate;	K01899	3	3	0	12	9	8	2	4	1	0	0	0	5	3	2
Alveolate;	K01900	2	2	0	1	0	3	1	1	0	0	0	0	0	0	0
Alveolate;	K01908	0	0	0	0	0	2	0	0	0	0	0	0	0	0	0
Alveolate;	K01915	96	141	3	1521.86	1143.83	1043.77	38	46	0	1	3	5	22.447	32	13.712
Alveolate;	K01921	0	0	0	0	0	0	0	0	0	0	0	0	0	0	0
Alveolate;	K01923	2	5	1	0	0	0	0	0	0	0	0	0	0	0	0
Alveolate;	K01934	2	1	0	0	3	0	0	1	0	0	0	0	1	2	0
Alveolate;	K01937	51	89	1	66	21	12	1079.61	2027.83	16	238	265	432	302	331	126
Alveolate;	K01939	1	2	0	0	0	0	0	0	0	0	0	0	0	0	0
Alveolate;	K01940	2	1	0	0	0	0	0	0	0	0	0	0	2	0	1
Alveolate;	K01941	0	0	0	0	0	0	0	0	0	0	0	0	0	1	0
Alveolate;	K01950	0	0	0	1	1	0	0	0	0	0	0	0	0	0	0
Alveolate;	K01951	3.321	11	0	7	5.553	5	8	7	0	0	0	0	8	8	5
Alveolate;	K01953	0	0	0	0	0	0	0	0	0	0	0	0	5	2	0
Alveolate;	K01968	0	0	0	0	0	0	0	0	0	0	0	0	0	1	0
Alveolate;	K01969	1	1	0	0	0	0	0	0	0	0	0	0	0	0	0
Alveolate;	K01999	23	38	10	1	2	3	0	0	0	0	0	0	28.665	10	13
Alveolate;	K02078	2	0	0	0	0	0	0	0	0	0	0	0	0	0	0
Alveolate;	K02085	0	0	0	2	0	0	0	0	0	0	0	0	0	0	0
Alveolate;	K02088	0	0	0	1	0	0	0	0	0	0	0	0	0	0	0
Alveolate;	K02108	6	12	0	10	3	2	0	0	0	0	0	0	0	0	0
Alveolate;	K02110	12	19.191	0	6	3.302	3.866	33	22	0	69	8	67.339	2	6	0
Alveolate;	K02112	0	2	0	0	0	0	0	0	0	0	0	0	0	0	0
Alveolate;	K02113	5	4	0	1	0	0	1	1	0	0	0	2	1	1	1
Alveolate;	K02117	11.812	6.838	3	0	0	0	0	0	0	0	0	0	0	0	0
Alveolate;	K02128	354.702	360.674	1	795.38	773	484	957.924	1038.54	4	1552.87	574	1409.43	1063.99	777.958	202.068
Alveolate;	K02132	8	16	0	7	3	2	0	0	0	0	9	0	10	14	9
Alveolate;	K02133	473	530	48	1607	1316.19	1221	63	113	14	131	363	169	239	305	214
Alveolate;	K02134	2	7	0	8	4	4	70	205	4	0	0	0	0	0	0
Alveolate;	K02135	2	1	0	1	1	0	0	0	0	3	1	3	1	2	1
Alveolate;	K02136	15	9	0	5	5	2	34	43	0	0	0	1	2	3	6
Alveolate;	K02137	0	0	0	0	0	0	0	0	0	1	0	0	0	0	0
Alveolate;	K02144	22	35	3	7	9	4	1	0	0	0	0	4	8	11	4
Alveolate;	K02145	20	29	3	64.456	77	54	2	6	1	1	0	4	13	11	12
Alveolate;	K02146	131	121	14	49	33	38	13	12	0	1	7	8	30	37	7
Alveolate;	K02147	86	78	10	112	85	63	5	12	0	1	9	2.679	3	1	2
Alveolate;	K02148	40	40	5	9	4	4	0	1	0	2	3	3	11	16	6
Alveolate;	K02149	0	0	0	0	0	0	0	0	0	0	0	0	0	0	0
Alveolate;	K02150	36	29	1	19	19	13	14	17	0	0	5	6	36	20	16
Alveolate;	K02151	28	9	4	18	14	10	2	3	0	4	12	3	10	22	15
Alveolate;	K02153	0	0	0	4	2	0	0	0	0	0	0	0	0	0	0
Alveolate;	K02154	25	20	0	24	22	17	0	0	0	0	9	1	4	8	1
Alveolate;	K02155	130.064	134.874	8	211	180	110	51	82	1	39	117	57	316.434	238	151
Alveolate;	K02156	1	0	0	0	0	0	0	0	0	0	0	0	0	0	0
Alveolate;	K02180	2	1	0	2	0	1	4	1	0	0	0	1	0	0	0
Alveolate;	K02183	749.276	700.256	56	960.373	879.866	689.208	291.666	286	11	282.657	522.021	423.975	462.976	457	244.278
Alveolate;	K02206	0	0	0	0	0	1	0	0	0	0	0	0	0	2	1
Alveolate;	K02209	0	0	0	0	0	0	0	0	0	0	0	0	1	0	0
Alveolate;	K02210	1	0	0	0	0	0	0	0	0	0	0	0	0	0	0
Alveolate;	K02218	602.681	475	17	821.999	720.657	533.29	2088.07	2803.46	30	3254	3791.87	3636.28	1773.27	1869.95	676.811
Alveolate;	K02219	2	4	0	1	0	0	0	0	0	0	0	0	2	1	1
Alveolate;	K02221	1	2	0	3	1	0	6	4	0	0	0	4	8	2	1
Alveolate;	K02257	1	0	0	0	0	0	0	0	0	0	0	0	1	1	0
Alveolate;	K02259	0	0	0	0	0	0	0	0	0	0	0	0	1	0	1
Alveolate;	K02260	1	1	0	14	10	11	44	92	2	1	1	4	40	24	14
Alveolate;	K02261	2	1	0	3	1.14	2	2	1	0	1	0	0	7	8	5
Alveolate;	K02265	0	0	0	0	0	0	0	0	0	1	0	1	0	0	0
Alveolate;	K02266	2	4	1	1	2	0	0	0	0	0	0	0	2	0	1
Alveolate;	K02267	0	1	0	0	0	0	0	0	0	0	0	0	0	0	0
Alveolate;	K02275	0	0	0	1	1	1	0	0	0	0	0	0	0	0	0
Alveolate;	K02295	41	39	0	33	24	11	50	50	0	163	51.59	85	51	82	7
Alveolate;	K02320	0	0	0	0	0	0	0	0	0	0	2	0	0	0	0
Alveolate;	K02324	0	0	0	0	0	0	0	0	0	0	0	0	3	2	1
Alveolate;	K02327	0	2	0	0	0	0	0	0	0	0	0	0	0	0	0
Alveolate;	K02335	0	0	0	0	0	0	0	1	0	0	0	0	0	0	0
Alveolate;	K02342	0	0	0	1	1	0	0	0	0	0	0	0	0	0	0
Alveolate;	K02355	1	3	0	7	0	2	8.392	7	0	0	0	0	3	15	5
Alveolate;	K02357	4	1	0	0	0	0	0	0	0	0	0	0	0	0	0
Alveolate;	K02358	4	2	0	0	0	0	0	0	0	0	0	0	0	0	0
Alveolate;	K02377	0	2	0	0	1	1	0	0	0	1	3	0	4	2	3
Alveolate;	K02427	3	0	0	2	0	0	0	0	0	0	0	0	0	0	0
Alveolate;	K02433	0	0	0	0	0	0	0	0	0	0	0	0	0	0	0
Alveolate;	K02437	0	1	0	2	1	0	2	0	0	0	0	0	2	0	2
Alveolate;	K02440	0	0	1	20	13	9	2	1	0	1	0	0	1	1	0
Alveolate;	K02449	0	0	0	0	0	0	0	0	0	0	0	0	1	2	0
Alveolate;	K02492	18	24	2	3	1	3	2	1	0	0	2	5	11	13	5
Alveolate;	K02503	0	0	0	1	1	1	0	0	0	0	0	0	0	0	0
Alveolate;	K02510	0	0	0	1	0	0	1	1	0	0	0	0	4	0	4
Alveolate;	K02519	0	0	0	0	0	0	0	0	0	0	0	0	0	0	0
Alveolate;	K02540	0	0	0	0	0	0	0	0	0	1	0	1	2	0	1
Alveolate;	K02541	2	3	0	0	1	4	7	1	0	0	2	0	7	2.172	1
Alveolate;	K02542	1	0	0	0	0	0	0	0	0	0	0	0	0	0	0
Alveolate;	K02564	0	0	0	0	0	0	0	0	0	0	0	0	0	0	0
Alveolate;	K02575	17.16	20	0	10	8	5	22	29.914	0	1	12	16	35.182	31.491	11
Alveolate;	K02581	0	0	0	3	1	0	1	1	0	2	0	1	2	3	0
Alveolate;	K02599	0	0	0	0	0	0	0	0	0	0	0	0	0	1	0
Alveolate;	K02636	52.045	49.806	2	62.878	34	25	166.924	239.932	2	52	69.338	143.606	98	113.018	33
Alveolate;	K02637	0	0	0	0	0	0	4	11	2	0	0	0	0	0	0
Alveolate;	K02638	1	1	0	0	0	0	0	0	0	0	0	0	0	0	0
Alveolate;	K02639	11.053	18	1	102.268	34	9	481.8	601.127	6	608	465.001	494	94.188	68.504	61
Alveolate;	K02641	7.429	10.765	0	5	1	1	1	2	0	523	265	312	4	7	2
Alveolate;	K02685	2	4	0	0	0	0	0	0	0	0	0	0	0	0	0
Alveolate;	K02691	1	2	0	0	0	0	1	0	0	0	0	1	0	1	0
Alveolate;	K02693	17	27	1	25.111	35	17	5	4	0	27	22	41	28	51	34
Alveolate;	K02699	0	4	0	2	1	4	1	0	0	0	0	0	0	0	0
Alveolate;	K02714	14	13	0	11	12.249	2	0	0	0	17.5	25.668	19.703	59	18	12
Alveolate;	K02715	4	7	0	3	2	2	61	60	0	38	46	73	47	20	10
Alveolate;	K02725	1	1	0	0	0	0	0	0	0	0	0	0	1	0	2
Alveolate;	K02726	6	9	0	3	3	2	0	0	0	1	1	1	1	1	1
Alveolate;	K02727	2	5	0	1	3	1	0	0	0	1	0	1	7	9	3
Alveolate;	K02728	3	1	0	1	0	1	0	0	0	3	0	0	2	0	0
Alveolate;	K02729	0	1	0	3	5	1	0	2	0	0	1	0	0	0	0
Alveolate;	K02730	15	15	4	3	3	2	0	0	0	1	0	1	0	1	0
Alveolate;	K02731	0	0	0	0	0	1	0	0	0	0	0	0	0	0	0
Alveolate;	K02732	0	0	0	0	0	0	0	0	0	0	8	4	0	0	0
Alveolate;	K02734	6	8	1	11	5	9	0	0	0	0	0	0	1	3	0
Alveolate;	K02736	0	0	0	2	0	0	0	0	0	0	0	0	0	0	0
Alveolate;	K02737	17	11	3	50	48	38	0	2	0	2	5	0	4	3	7
Alveolate;	K02738	15	7	1	13	11	7	6	5	0	10	23	7	21	30	19
Alveolate;	K02739	0	0	0	1	1	2	2	0	0	0	0	0	1	2	2
Alveolate;	K02836	0	0	0	0	0	0	0	0	0	0	0	0	0	0	0
Alveolate;	K02857	0	0	0	0	0	0	0	0	0	0	0	0	0	0	0
Alveolate;	K02863	0	1	0	0	0	0	0	0	0	269	153	156	1	0	0
Alveolate;	K02864	0	0	0	2	0	1	0	0	0	0	0	0	5	0	0
Alveolate;	K02865	251	211	25	750	573	541	110.829	136	1	128.454	447	213.179	392.895	439	548
Alveolate;	K02866	107	70	7	75	67	89	273	274	8	516.995	1248	597	234	363	143
Alveolate;	K02867	0	2	1	4	1	1	0	0	0	0	0	0	0	0	2
Alveolate;	K02868	23	25.698	4	11	2	3	1	1	0	10	1	6	19	8	3
Alveolate;	K02870	825.276	673.202	20	1205.03	662.008	609.132	1155	1073	26	1505.9	1936	1369	927.934	1392.77	564.923
Alveolate;	K02872	101	112	5	311.098	248	237	51	45	3	4	28	9	18	18	18
Alveolate;	K02873	135	156	4	247	200.774	170	44	48	4	11	12.037	22.399	90.567	50	14
Alveolate;	K02875	7	4	1	182	156	126	1	1	0	0	0	1	12	6	9
Alveolate;	K02876	0	0	0	0	0	0	0	0	0	0	6	0	0	0	0
Alveolate;	K02877	328	400.144	30	969	770	504	94.186	184.721	2	12	5	9	67	44	30
Alveolate;	K02878	0	0	0	38	18	22	0	0	0	0	0	0	0	0	0
Alveolate;	K02879	0	0	0	0	0	0	0	0	0	0	0	0	0	0	1
Alveolate;	K02880	276.529	243	26	591.026	423	356.643	122	150	14	70	170	72	314	390	353
Alveolate;	K02882	0	0	0	31	41	25	0	0	0	7	24	10	23	16	16
Alveolate;	K02883	84.32	85.087	0	116	101	87	11	12	0	1	10	4	2	2	0
Alveolate;	K02885	14.175	24.265	2	17	29	24	1	3	0	4	0	2	2	13	15
Alveolate;	K02886	0	0	0	4	4	2	0	0	0	0	0	0	0	0	0
Alveolate;	K02887	0	0	0	3	1	0	0	1	0	0	0	0	0	0	0
Alveolate;	K02888	0	0	0	1	0	2	1	1	0	0	0	0	0	0	0
Alveolate;	K02889	77.936	74.779	8	168	121	136	47	74	4	69	175	72	104	98	71
Alveolate;	K02890	0	0	0	0	0	0	0	0	0	0	0	0	0	0	0
Alveolate;	K02891	64	30.32	6	132	88	71	27	30.528	0	14	10	19	59	43.268	21
Alveolate;	K02893	38	45	0	2	5	1	9	9	0	0	0	0	1	1	0
Alveolate;	K02894	63.825	94.285	2	182.62	129.807	80.791	60	52	1	100.068	172.355	144.628	233.789	192	92.606
Alveolate;	K02895	0	0	0	0	0	0	0	0	0	0	0	1	0	0	1
Alveolate;	K02896	40.291	40	8	179	190	137	3	1	0	129	69.593	113	5	3	6
Alveolate;	K02898	119.051	92.885	14	200.253	193	223	130.134	140	3	630	508	527.865	111.757	118.878	81
Alveolate;	K02900	169	177.662	12	125	114	64	26	20	3	23	46	17	28	18	37
Alveolate;	K02901	28	32	3	88	67	72	59	89	6	99	385	235	300	414	359
Alveolate;	K02902	3	3	0	3	0	0	0	0	0	0	0	0	0	0	0
Alveolate;	K02903	434	371	14	128	97	89.053	296	253	2	221.047	374.376	206.069	681	898	442
Alveolate;	K02905	5.867	5.118	0	9.73	9	4	6	2	0	0	0	0	10.888	3	3
Alveolate;	K02908	31	7	1	189	135	118.916	20	33	1	1	20	1	12	33	25
Alveolate;	K02910	285.726	280.028	10	1039.85	739.291	557	1516.72	2056.16	28	382	338	374	363.976	387.205	166
Alveolate;	K02911	0	0	0	0	0	0	0	0	0	0	0	0	0	0	0
Alveolate;	K02912	1	1	0	3	7	2	23	12	0	4	3	6	12	15	18
Alveolate;	K02915	0	0	0	57	37	30	0	0	0	0	0	0	5	1	1
Alveolate;	K02917	33	40	1	59	54.002	32	22	20	0	3	7	3	10	4	2
Alveolate;	K02918	113	109	3	14.773	16	10	143	175.214	5	18	39	28	21	32.755	8
Alveolate;	K02920	44	26	9	211	147.01	121	11	11	0	8	69	5	27	52	40
Alveolate;	K02921	34	43	2	11	44	11	21	33	2	0	5	0	195	221	168
Alveolate;	K02922	69	62	6	75	59	30	5	6	0	8	18	13	6	2	0
Alveolate;	K02923	20	23	9	28	24	21	1	2	0	1	0	8	13	10	6
Alveolate;	K02924	12	11	0	45	40	11	14	26	3	0	0	0	4	2	0
Alveolate;	K02925	191.443	163.042	14	705	441	302.702	78	89.794	1	32	78.016	27	121	132	99
Alveolate;	K02926	21	31	1	38	15	5	0	0	0	0	0	0	0	0	0
Alveolate;	K02927	4	2	0	0	0	0	8	2	0	0	0	0	0	0	0
Alveolate;	K02929	27	22.831	8	1	1	0	2	2	0	1	18	3	4	1	1
Alveolate;	K02930	141	110	5	234.387	173	126	81.085	135	12	148	414	231	534	682	579
Alveolate;	K02931	0	3	1	29	20	13	254	321	0	28	11	40	39	44	21
Alveolate;	K02932	131.999	121.898	11	139	105	86	33	35.89	1	32	108	67.217	158.365	124.316	55
Alveolate;	K02934	125	144.908	9	158	91	74	34	22	1	2	4	4	85	75	46
Alveolate;	K02935	0	0	0	0	0	0	0	0	0	0	0	0	0	0	0
Alveolate;	K02936	542	507	56	713	522.906	324	88	108	7	132	394	156	53	75	44
Alveolate;	K02937	36	36	6	11.372	5	6	2	0	0	10	17	15	18	16.015	12
Alveolate;	K02938	63	78.382	7	241.952	251	126	361	514.821	6	12	11	23	61	51	35
Alveolate;	K02940	9	12	0	22	9	10	1	13	0	10	5	11	36	30	7
Alveolate;	K02941	183.76	142	14	481	422	481	77	119	1	190	233	171	87	118	68
Alveolate;	K02942	146	156.671	8	366.253	301.481	246.727	235	268.219	12	117	106	124	272.794	212.452	59
Alveolate;	K02943	105.841	139.683	7	791.989	780.642	620	20.317	21.26	2	11	20	9	34.39	17.802	15
Alveolate;	K02947	106.001	102	7	198	197	148	3	0	0	2	14	2	99	55	42
Alveolate;	K02949	196	194	25	345.073	219	132	4	7	0	22	30	24	38	38	28
Alveolate;	K02951	44	38.889	1	210.076	126	147	25	34	9	42	112	68	91	116	105
Alveolate;	K02953	22	12	2	43	31	37	0	5	0	0	0	0	13	3	7
Alveolate;	K02955	318	337	8	117.098	94.518	40	19	17.001	1	110	233	137	38	22	14
Alveolate;	K02957	0	0	0	95	85	79	0	0	0	0	0	0	0	0	0
Alveolate;	K02958	159.59	146.738	14	168	150	106	15	20	1	20	29	11	11	9	7
Alveolate;	K02960	0	0	0	18	9	7	0	0	0	0	4	0	0	0	0
Alveolate;	K02962	110.817	61.1	12	163	109	134	103	132	29	150	482	244.529	373	481	465
Alveolate;	K02963	1	1	0	0	0	0	0	0	0	0	0	0	0	0	0
Alveolate;	K02964	128	95	7	205.134	172	137	56	79	1	60	147	41	40	49	44
Alveolate;	K02965	0	0	0	1	0	1	0	0	0	0	0	0	0	0	0
Alveolate;	K02966	144	121.988	8	355	235	227	39	43	0	10	21	13	22	22	19
Alveolate;	K02968	10	12	0	1	0	0	3	3	0	1	4	2	2	3	0
Alveolate;	K02969	256	259.046	11	521	453	314	45.612	27.313	1	9	32	8	31	14	17
Alveolate;	K02971	1	0	0	15	8	13	13	13	0	0	0	0	2	3	1
Alveolate;	K02973	5.337	6	1	22.761	17	10	5	13	0	13	27	24.339	14.77	19.695	14
Alveolate;	K02974	6	3	0	22	22	4	10	5	1	197	141	114	7	4	7
Alveolate;	K02975	2	1	0	106	112	158	9	30	3	41	184	37	23.06	43.14	46.626
Alveolate;	K02976	224	218.4	20	341	274.302	291	68	56	4	57	116	67	190	145.418	78
Alveolate;	K02977	11	7	1	13	21	47	6	4.01	0	16.787	49.026	34	5	10	8
Alveolate;	K02978	121.509	161.296	4	163	143.889	97	550.764	657.957	2	173.114	206	292.785	270.224	153	65
Alveolate;	K02979	30	34	4	14	8	9	8	1	0	5	24	15	14	15	7
Alveolate;	K02980	157	109	1	11	5	8	2	6.947	0	0	6	7	7	10	3
Alveolate;	K02981	200	173	14	519.283	450	209	35	37	1	20	13	17	55	33	23.127
Alveolate;	K02984	56	81.392	4	241.349	263.292	137	18	16	2	3	15	17	1010	1101	568
Alveolate;	K02985	74.557	73	3	121	98	64	36	35	3	151.156	159	111	49	48	24
Alveolate;	K02987	505.5	404.428	41	804.949	542.713	414	190	250	7	122	221	79.907	221.757	241	162
Alveolate;	K02989	500	400.714	19	780.313	662.026	554.345	446.413	455	3	19	37.329	20	472.16	580.584	132
Alveolate;	K02991	64	90.515	5	130.65	70.114	45.504	64	92	11	400.792	749	438	610.652	730	702
Alveolate;	K02993	181	293	29	1087	737	669	11	9	2	0	0	1	34	37	31
Alveolate;	K02994	0	0	0	0	0	0	0	0	0	0	0	0	0	0	2
Alveolate;	K02995	507	382.275	23	415	338.098	282.753	265	304.009	8	638	458	549	441	348	196
Alveolate;	K02997	51	38.448	3	23	20	13	50	67	1	45	114	44	15	40	32
Alveolate;	K02998	289.158	192	28	857	699	688	95	145.026	4	155	215	114.003	101	119.655	85
Alveolate;	K03006	6	1	0	2	2	1	0	0	0	0	0	0	0	0	1
Alveolate;	K03007	0	0	0	0	0	0	0	0	0	0	0	0	2	1	4
Alveolate;	K03008	5	6	0	0	0	0	0	0	0	0	0	0	0	1	0
Alveolate;	K03009	2	0	0	6	2	5	0	0	0	0	0	0	0	0	0
Alveolate;	K03010	1	3	0	0	0	0	0	0	0	0	0	0	1	0	0
Alveolate;	K03013	42	34	0	31	35	28	59	47	0	188	145	171	84	92	27
Alveolate;	K03018	1	0	0	0	0	0	0	0	0	0	0	0	0	0	1
Alveolate;	K03021	2	0	0	0	0	0	0	0	0	0	0	0	0	0	0
Alveolate;	K03027	0	0	0	0	0	1	0	0	0	0	0	0	0	0	0
Alveolate;	K03028	5	1	0	0	2	0	0	0	0	0	3	0	0	0	0
Alveolate;	K03029	0	0	0	2	0	1	0	0	0	0	1	0	1	4	1
Alveolate;	K03030	26	27	4	13	5	2	0	0	0	1	2	3	9	8	6
Alveolate;	K03031	0	0	0	0	0	0	0	0	0	0	0	0	2	0	1
Alveolate;	K03032	12	6	0	19	14	9	0	0	0	0	0	0	2	3	2
Alveolate;	K03033	0	4	0	2	1	0	0	0	0	1	0	1	0	0	0
Alveolate;	K03035	3	2	0	5	6	10	0	0	0	0	1	1	2	3	2
Alveolate;	K03036	1	1	0	0	0	0	0	0	0	0	0	0	0	0	0
Alveolate;	K03037	4	1	0	0	3	0	0	0	0	0	0	0	1	2	0
Alveolate;	K03038	6	13	0	0	0	0	0	0	0	0	0	0	2	3	3
Alveolate;	K03039	0	0	0	0	0	0	0	1	0	0	0	0	0	1	0
Alveolate;	K03061	5	2	1	3	1	0	0	0	0	0	0	0	4	2	1
Alveolate;	K03062	2	2	0	1	2	0	0	0	0	0	0	0	7.376	3	2
Alveolate;	K03063	5	7	1	5	3	5	1	2	0	0	0	0	2	1	0
Alveolate;	K03064	14	11	1	4	0	1	2	2	0	1	0	2	11	12	5
Alveolate;	K03065	18	6	0	2	3	4	0	3	1	1	3	1	2	0	0
Alveolate;	K03066	0	0	0	4	4	0	0	3	0	0	0	0	0	0	0
Alveolate;	K03076	0	0	0	0	0	0	0	0	0	0	0	0	0	0	0
Alveolate;	K03083	7.039	7.328	0	3	0	2	3	4	1	0	0	0	10	1	2
Alveolate;	K03088	1	2	0	0	0	0	0	0	0	0	0	0	0	0	0
Alveolate;	K03094	8	15	0	46	24	28	1	0	0	0	7	3	7	5	6
Alveolate;	K03097	2	6	0	4	7	1	0	0	0	0	0	0	3	7	2
Alveolate;	K03098	0	0	0	5	3	0	0	0	0	0	0	0	1.132	0	2
Alveolate;	K03105	0	0	0	4	2	0	0	0	0	0	0	1	0	0	0
Alveolate;	K03106	15	7	4	12	19	10	1	1	0	0	1	1	4	10	3
Alveolate;	K03107	0	0	0	0	0	0	0	0	0	1	0	0	0	0	0
Alveolate;	K03108	1	0	0	1	2	0	0	0	0	0	0	0	0	0	0
Alveolate;	K03113	0	0	0	5	3	3	0	0	0	0	1	1	0	3	1
Alveolate;	K03115	0	0	0	3	2	1	0	0	0	0	0	0	3	3	1
Alveolate;	K03163	1	0	3	0	0	0	0	0	0	0	0	0	1	2	0
Alveolate;	K03164	27	38	0	24	7	6	2	5	0	2	0	6	20	29	12
Alveolate;	K03165	32	23	9	0	0	0	84	156	1	20	22	35	29	35	16
Alveolate;	K03168	16.001	30.025	0	56.115	28.042	13.017	7	1	0	0	0	0	0	0	0
Alveolate;	K03178	41	49	19	24	17	18	0	1	0	0	0	0	10	8	7
Alveolate;	K03231	329	313.151	23	109.809	141.002	88	51.247	71.426	1	166.373	130	142.059	171.656	209.913	124.99
Alveolate;	K03232	32	27	6	94	80	72	4	12	0	5	54	5	1	15	13
Alveolate;	K03233	7	7	0	16	31	23	6	4	1	0	21	0	6	7	13
Alveolate;	K03234	129	169.661	7	66.568	45.204	35	35	45	0	66	27	44	73	47.521	28
Alveolate;	K03235	0	0	0	2	1	0	1	1	0	0	0	0	0	0	0
Alveolate;	K03236	0	0	0	5	1	2	2	4	0	15	43	11	9	13	11
Alveolate;	K03237	4	1	0	0	0	0	0	0	0	0	0	0	0	0	0
Alveolate;	K03238	3	1	1	0	0	0	0	0	0	0	0	0	0	0	0
Alveolate;	K03242	4	2.216	0	2	0	2	0	0	0	0	5	0	1	4	1
Alveolate;	K03243	7	5	0	7	4	4	2	0	0	1	13	2	2	2	0
Alveolate;	K03246	0	0	0	1	0	0	0	0	0	3	4	2	3	1	0
Alveolate;	K03247	7	3	0	0	0	0	0	0	0	0	4	0	0	0	0
Alveolate;	K03248	3	0	0	0	0	0	0	0	0	0	0	0	0	1	2
Alveolate;	K03249	0	0	0	0	1	0	0	0	0	0	0	0	0	0	0
Alveolate;	K03250	0	0	0	1	0	0	0	0	0	0	0	0	0	0	0
Alveolate;	K03251	0	0	0	0	0	0	0	0	0	0	0	0	0	0	0
Alveolate;	K03252	0	3	0	7	2	2	3	3	0	1	3	1	1	5	2
Alveolate;	K03253	0	0	0	0	0	0	0	0	0	0	0	0	0	0	0
Alveolate;	K03254	2	2	0	0	2	0	0	0	0	0	0	0	0	0	2
Alveolate;	K03257	8	16	0	64	43	43.218	3	5	0	1	12	0	12	2	2
Alveolate;	K03258	0	0	0	0	0	0	0	0	0	1	5	1	0	0	0
Alveolate;	K03259	8	3	0	71	30	54	3	1	0	0	0	0	0	0	0
Alveolate;	K03260	38	31	2	105	152	90	24	29	0	65	22	72	97	109	37
Alveolate;	K03262	4	6	0	3	0	2	0	0	0	0	0	0	0	0	0
Alveolate;	K03263	24	29	3	46	30	28	8	12	0	4	15	12	40	36	16
Alveolate;	K03264	0	6	0	1	1	0	1	0	0	0	0	0	0	1	0
Alveolate;	K03265	20	10	3	98	46	79	3	2	0	0	2	1	0	8	4
Alveolate;	K03267	0	4	0	0	0	0	0	0	0	0	0	0	1	1	0
Alveolate;	K03272	0	0	0	0	2	1	0	0	1	1	0	2	1	0	0
Alveolate;	K03281	3	1	0	1	0	0	0	0	0	0	0	0	0	0	0
Alveolate;	K03283	396.593	444.225	43	1336.53	988.181	1102	229	372	13	330	440	252.448	564	598.946	223
Alveolate;	K03284	0	0	0	0	0	0	3	0	0	0	0	0	0	0	0
Alveolate;	K03294	0	0	0	0	0	0	0	0	0	0	0	0	0	0	0
Alveolate;	K03301	14	9	1	0	0	0	0	0	0	0	0	0	0	0	0
Alveolate;	K03319	0	1	0	2	0	0	0	1	0	0	2	1	1	2	0
Alveolate;	K03320	4	13	0	32	18	18	3	3	0	4	2	4	6	5	1
Alveolate;	K03321	0	0	0	0	0	0	0	0	0	0	0	1	0	1	0
Alveolate;	K03327	2	2	0	2	0	3	0	0	0	0	0	0	1	0	0
Alveolate;	K03331	0	0	0	0	0	0	0	0	0	0	0	0	2	0	0
Alveolate;	K03335	11	20	1	0	0	0	0	0	0	0	0	0	0	0	0
Alveolate;	K03341	0	0	0	0	0	0	13	25	0	0	0	0	0	0	0
Alveolate;	K03347	0	0	0	0	0	0	0	0	0	0	0	0	0	0	0
Alveolate;	K03348	1	0	0	0	0	0	0	0	0	0	0	0	0	0	0
Alveolate;	K03352	0	0	0	0	0	1	0	0	0	0	0	0	0	0	0
Alveolate;	K03363	38	32	3	75	98	71	69	88	0	85	17	59	73	84	38.006
Alveolate;	K03364	1	1	0	1	1	1	0	0	0	0	0	0	0	0	0
Alveolate;	K03372	2	0	0	0	0	0	0	0	0	0	0	0	0	0	0
Alveolate;	K03386	32	20	3	110	126	115	5	14	0	0	11	0	1	2	1
Alveolate;	K03403	35	61.317	0	35.245	14	8	14.035	21.213	0	4	14	10	63.597	37	9.686
Alveolate;	K03417	2	3	0	12	11	4	3	3	0	6	6	7	1	5	0
Alveolate;	K03424	0	0	0	0	0	0	0	0	0	0	0	0	0	0	0
Alveolate;	K03439	0	0	0	0	0	0	0	0	0	0	0	0	0	0	0
Alveolate;	K03453	0	0	0	0	1	0	0	0	0	0	0	0	0	0	0
Alveolate;	K03456	1	1	0	4	4	0	0	0	0	0	0	0	0	0	0
Alveolate;	K03462	0	0	0	0	0	0	0	0	0	0	0	2	0	0	0
Alveolate;	K03500	0	0	0	0	0	0	0	0	0	0	0	0	0	0	0
Alveolate;	K03509	0	0	0	0	0	0	0	0	0	0	0	0	0	0	0
Alveolate;	K03521	1	0	1	5	2	1	0	1	0	0	0	0	1	0	0
Alveolate;	K03522	1	0	0	0	0	0	0	0	0	0	0	0	0	0	0
Alveolate;	K03526	0	0	0	0	0	0	0	0	0	0	0	0	0	0	0
Alveolate;	K03529	0	1	0	0	1	0	0	0	0	0	0	0	0	0	0
Alveolate;	K03544	0	1	0	0	0	0	0	0	0	0	0	0	0	0	0
Alveolate;	K03574	5	9	1	4	5	2	0	0	0	0	0	0	0	0	0
Alveolate;	K03595	31	36	1	231	206	135	111	171	2	52	100	58	75	92	79
Alveolate;	K03596	0	0	0	3	4	2	0	0	0	0	0	0	1	1	0
Alveolate;	K03626	158	163.174	9	219.978	180.065	101	99.641	152.308	2	27	20	45	87.446	97	54.262
Alveolate;	K03627	7	1	0	0	0	0	0	0	0	0	0	0	0	0	0
Alveolate;	K03661	8	6	0	6	8	3	0	0	0	0	0	0	0	0	0
Alveolate;	K03667	7	2	0	0	0	0	0	0	0	0	0	0	3	0	0
Alveolate;	K03671	10	5	0	6	8	5	3	2	0	0	0	0	0	0	0
Alveolate;	K03686	5	5	0	2	1	0	0	0	0	0	0	0	1	0	0
Alveolate;	K03687	4	1	5	0	0	0	0	0	0	0	0	0	0	0	0
Alveolate;	K03688	0	0	0	1	1	0	0	0	0	0	0	0	0	0	0
Alveolate;	K03695	3	5	0	1	1	0	1	1	0	0	0	0	0	0	0
Alveolate;	K03696	1	4	0	13	2	2	0	0	0	1	2	1	49	42	7
Alveolate;	K03701	0	0	0	0	0	0	0	0	0	0	0	0	0	0	2
Alveolate;	K03704	43.176	61	1	50	43	29	46	45	0	95	50	82	43	61	20
Alveolate;	K03715	20	13	1	1	0	1	3	2	0	0	1	1	2	5	0
Alveolate;	K03733	0	0	0	0	0	0	0	0	0	0	3	0	0	0	0
Alveolate;	K03737	0	0	0	0	0	0	1	0	0	0	0	0	0	0	0
Alveolate;	K03768	0	0	0	0	0	0	0	0	0	0	0	0	0	0	0
Alveolate;	K03781	0	3	0	2	2	1	0	0	0	4	12	1	2	1	0
Alveolate;	K03782	2	3	0	0	1	2	0	0	0	0	0	0	2	3	0
Alveolate;	K03798	30	25.516	2.109	68	50	50	0	3	0	147	129	164.157	18	14	6
Alveolate;	K03833	0	0	0	0	0	0	0	0	0	0	0	0	0	0	0
Alveolate;	K03841	0	0	0	0	0	0	0	0	0	0	0	0	0	0	0
Alveolate;	K03843	0	0	0	0	0	0	0	0	0	0	0	0	3	0	0
Alveolate;	K03847	0	0	0	1	0	2	0	0	0	0	0	0	3	0	0
Alveolate;	K03852	1	1	0	1	0	3	0	0	0	0	0	0	1	1	0
Alveolate;	K03857	0	0	0	0	0	0	0	0	0	0	0	0	0	1	0
Alveolate;	K03868	0	0	0	3	0	0	0	2	0	0	0	0	0	0	0
Alveolate;	K03869	0	1	0	0	0	0	0	0	0	0	0	0	0	0	0
Alveolate;	K03921	8	8	2	1	1	0	0	0	0	0	0	0	0	0	0
Alveolate;	K03929	0	0	0	0	0	1	0	0	0	0	0	0	0	0	0
Alveolate;	K03949	3	6	0	2	1	1	2	2	0	0	0	0	7	10	1
Alveolate;	K03950	0	1	0	0	0	0	0	0	0	0	0	0	0	0	0
Alveolate;	K03969	6	6	0	0	0	0	0	0	0	0	0	0	0	0	0
Alveolate;	K03977	0	0	0	0	0	0	0	0	0	0	0	1	0	0	0
Alveolate;	K03995	0	0	0	0	1	1	0	0	0	0	0	0	0	0	0
Alveolate;	K04043	12	13	1	1	2	0	2	1	2	2	0	2	7.281	4	5
Alveolate;	K04077	9	9	8	23	20	19	14	10	2	11	108.417	25	4	2	2
Alveolate;	K04078	0	0	0	12	7	4	0	0	0	1	2	1	0	0	1
Alveolate;	K04079	113.32	112	11	341	301	257	48	147.359	10	10	73	22	53.143	78	41
Alveolate;	K04088	0	0	0	1	1	0	0	0	0	0	0	0	0	0	0
Alveolate;	K04097	14	20	0	4	1	2	0	0	0	0	0	0	0	0	0
Alveolate;	K04344	0	0	0	0	0	0	0	0	0	0	0	0	0	0	0
Alveolate;	K04345	84	69	12	106	73	68	2	7	0	8	18	15	52	53	44
Alveolate;	K04348	10	11	1	13	4	6	0	0	0	0	4	0	7	9	5
Alveolate;	K04349	0	1	0	0	0	0	0	0	0	0	0	0	0	0	0
Alveolate;	K04354	0	0	0	1	0	0	0	0	0	0	0	0	2	0	0
Alveolate;	K04365	0	0	0	0	1	0	0	0	0	0	0	0	2	0	0
Alveolate;	K04371	124	94	11	253	176	150	14	24	0	18	35	21	53	74.22	19
Alveolate;	K04373	0	0	0	0	0	0	0	0	0	0	0	0	1	0	0
Alveolate;	K04382	13	10	1	9	8	5	3	10	0	0	0	2	5	14	6
Alveolate;	K04421	0	0	0	0	0	0	0	0	0	0	0	0	1	0	0
Alveolate;	K04427	0	1	0	0	0	0	0	0	0	0	0	0	0	0	0
Alveolate;	K04456	1	4	0	5	3	6	3	7	0	1	4	4	3	2	0
Alveolate;	K04459	0	0	0	0	0	0	0	0	0	0	0	0	2	0	1
Alveolate;	K04460	2	1	0	7	13	11	42	60	1	55	33	35	0	0	0
Alveolate;	K04488	12	16	0	6	12	4	7	8	0	7	8	5	9	5	1
Alveolate;	K04498	7	6	1	0	0	0	0	0	0	0	0	1	0	0	0
Alveolate;	K04499	0	2	0	0	0	0	0	0	0	0	0	0	6	1	5
Alveolate;	K04513	0	0	0	0	0	0	0	0	0	0	0	0	0	0	0
Alveolate;	K04515	3	1	0	0	0	0	1	0	0	0	0	0	0	0	0
Alveolate;	K04523	44.344	39.449	4	42.612	23	23.155	90	142.003	0	33	30	53	35	56	39
Alveolate;	K04532	5	3	0	0	0	0	0	0	0	0	0	0	0	0	0
Alveolate;	K04550	1	0	1	21	11	13	4	5	0	4	13	10	7	8	3
Alveolate;	K04563	9	8	1	12	11	6	9.056	19	0	4	4	8	22.038	23.051	3
Alveolate;	K04564	0	0	1	1	1	2	1	1	0	2	13	4	3	5	1
Alveolate;	K04565	10	6	1	41	40	45	1	4	0	0	0	0	0	0	0
Alveolate;	K04567	4	2	0	0	0	0	0	0	0	0	0	0	15	24	14
Alveolate;	K04596	1	2	0	0	0	0	0	0	0	0	0	0	0	1	0
Alveolate;	K04598	0	3	0	0	1	0	0	0	0	0	0	0	0	0	0
Alveolate;	K04638	1	2	0	0	0	0	0	0	0	0	0	0	0	0	0
Alveolate;	K04646	70	75	3	29	26	12	1	3	0	2	9	0	22	15	10
Alveolate;	K04648	1	0	0	10	5	6	0	0	0	0	0	0	2	3	1
Alveolate;	K04649	3	0	0	11	4	2	1	1	0	0	0	0	4	1	2
Alveolate;	K04688	18	17	1	28	38	20	17	22	0	16	3	9	17	17	9
Alveolate;	K04703	0	0	0	0	0	0	3	0	0	1	12	3	0	1.143	0
Alveolate;	K04706	0	0	0	0	0	0	0	0	0	0	0	0	0	0	1
Alveolate;	K04710	2	0	0	0	0	0	2	1	0	1	1	0	3	1	3
Alveolate;	K04718	0	0	0	0	0	0	0	0	0	0	0	0	1	0	0
Alveolate;	K04739	132	109.565	33	117	99	88	4	10	0	6	9	7	50	31	26
Alveolate;	K04771	1	1	0	0	0	0	0	0	0	0	0	0	0	0	0
Alveolate;	K04797	0	2	0	0	0	0	0	0	0	0	0	0	0	0	0
Alveolate;	K04798	3	2	0	199	187	152	0	0	0	1	0	0	0	0	0
Alveolate;	K04802	9	11	0	0	0	0	0	0	0	0	0	0	3	0	0
Alveolate;	K04834	0	0	0	0	0	0	1	0	0	0	0	0	2	0	0
Alveolate;	K04838	1	2	0	0	0	0	0	0	0	0	0	0	1	1	0
Alveolate;	K04840	0	0	0	0	0	0	0	0	0	1	0	0	0	0	0
Alveolate;	K04841	0	0	0	0	0	0	0	0	0	1	0	0	0	0	0
Alveolate;	K04842	0	0	0	1	0	0	0	0	0	0	0	0	1	0	0
Alveolate;	K04843	4	4	0	2	0	3	0	0	0	1	4	3	5	3	4
Alveolate;	K04849	1	1	0	0	0	0	0	0	0	0	0	0	0	0	0
Alveolate;	K04850	5	7.162	0	1	2	2	0	0	0	0	0	0	0	0	0
Alveolate;	K04851	1	4	0	0	0	0	0	0	0	0	0	0	0	4	0
Alveolate;	K04852	0	0	0	0	0	0	0	0	0	0	0	0	1	0	0
Alveolate;	K04853	0	0	0	1	0	0	0	0	0	0	0	0	0	0	0
Alveolate;	K04854	0	2	0	1	0	0	0	0	0	0	1	1	0	0	0
Alveolate;	K04856	1	0	0	0	0	0	0	0	0	0	0	0	0	0	0
Alveolate;	K04859	2	0	0	0	0	1	0	0	0	0	0	0	0	0	0
Alveolate;	K04860	11	8	1	0	0	0	0	0	0	0	0	0	0	0	0
Alveolate;	K04875	0	0	0	0	0	0	0	0	0	0	0	0	0	0	0
Alveolate;	K04910	0	0	0	0	0	0	0	0	0	0	0	0	0	1	2
Alveolate;	K04911	0	0	0	0	0	0	0	0	0	0	0	0	0	0	0
Alveolate;	K04936	0	0	0	0	0	1	0	0	0	0	0	0	0	0	0
Alveolate;	K04955	0	0	0	0	0	0	0	4	0	0	0	0	0	0	0
Alveolate;	K04957	0	0	0	0	0	0	0	0	0	1	0	0	1	0	0
Alveolate;	K04962	0	0	0	0	0	0	0	0	0	188	134	90	0	0	0
Alveolate;	K04975	0	0	0	0	0	0	0	0	0	0	0	0	3.436	7	1
Alveolate;	K04986	1	1	0	0	0	0	0	0	0	0	0	0	2	1	0
Alveolate;	K04990	0	0	0	1	1	0	0	1	0	1	3	0	0	2	1
Alveolate;	K05034	0	0	0	0	0	0	0	0	0	0	0	0	0	0	0
Alveolate;	K05122	0	0	0	0	0	0	0	0	0	0	0	0	2	0	0
Alveolate;	K05170	0	0	0	0	0	0	1	0	0	0	0	0	0	0	0
Alveolate;	K05217	1	0	0	0	0	0	0	0	0	0	0	0	0	0	0
Alveolate;	K05218	7	7	0	0	2	0	0	0	0	0	0	0	0	0	0
Alveolate;	K05236	1	5	0	0	0	0	0	0	0	0	0	0	1	4	0
Alveolate;	K05284	0	0	0	0	0	0	0	0	0	0	0	0	4	5	1
Alveolate;	K05305	0	0	0	2	1	0	0	0	0	0	0	0	0	0	0
Alveolate;	K05306	0	0	0	0	0	0	0	0	0	2	2	0	9	11	3
Alveolate;	K05340	0	0	0	0	1	0	0	0	0	0	0	0	0	0	0
Alveolate;	K05349	13	7	0	0	0	0	0	0	0	0	1	3	5	9	1
Alveolate;	K05360	0	0	0	1	2	1	0	0	0	0	0	0	0	0	0
Alveolate;	K05389	0	0	0	2	1	1	0	0	0	0	0	0	0	0	0
Alveolate;	K05402	0	0	0	1	0	0	0	0	0	0	0	0	0	0	0
Alveolate;	K05460	0	1	0	0	0	0	0	0	0	0	0	0	0	0	0
Alveolate;	K05520	0	0	0	0	0	0	0	0	0	1	0	0	0	0	0
Alveolate;	K05542	0	0	0	0	0	0	0	0	0	0	0	0	0	0	0
Alveolate;	K05544	0	0	0	0	0	0	0	0	0	0	0	0	0	0	0
Alveolate;	K05546	0	0	0	0	0	0	0	0	0	0	0	0	0	0	0
Alveolate;	K05605	0	0	0	1	0	1	0	0	0	0	0	0	0	0	0
Alveolate;	K05607	0	0	0	3	3	2	0	0	0	0	0	0	0	0	0
Alveolate;	K05609	7	4	0	3	3	3	0	0	0	0	0	0	5	3	3
Alveolate;	K05610	116	76	0	70	65	78	156	145	0	431	269	343	161	218	37
Alveolate;	K05614	0	0	0	2	0	0	0	0	0	0	0	0	0	0	0
Alveolate;	K05632	1	0	0	0	0	0	0	0	0	0	0	0	0	0	0
Alveolate;	K05642	0	0	0	0	0	0	0	0	0	0	0	0	0	0	0
Alveolate;	K05643	5	5	0	5	4	4	0	0	0	0	0	0	1	2	0
Alveolate;	K05656	0	0	0	0	0	3	0	0	0	0	0	0	0	0	0
Alveolate;	K05658	4	1	0	4	1	1	0	1	0	0	0	0	0	0	0
Alveolate;	K05677	0	0	0	0	0	0	0	0	0	1	0	0	0	0	0
Alveolate;	K05679	1	1	0	0	0	0	0	0	0	0	0	0	2	0	0
Alveolate;	K05692	221.637	223.807	13	519.169	409	440.734	325.509	560.824	6	257.454	250.209	320.66	1157.57	1115.51	328.806
Alveolate;	K05744	5	3	2	3	6	4	45	57	0	15	24	35	17	18	7
Alveolate;	K05756	0	0	0	0	0	0	0	0	0	0	0	0	0	0	0
Alveolate;	K05757	0	0	0	0	0	0	0	0	0	0	0	0	2	0	0
Alveolate;	K05759	0	0	0	35	22	12	4	2	0	0	0	0	0	0	0
Alveolate;	K05761	0	0	0	0	0	0	1	2	0	0	0	0	3	3	6
Alveolate;	K05763	1	2	0	0	0	0	0	0	0	0	0	0	0	0	0
Alveolate;	K05765	31	24	5	58.964	58	32	2	1	0	43	30	32	30	27	9
Alveolate;	K05768	28	19	0	11	17	7	22	32	1	74.033	81	67	23	35	10
Alveolate;	K05788	0	0	0	1	1	0	0	0	0	0	0	0	0	0	0
Alveolate;	K05791	0	0	0	2	0	1	0	3	0	0	0	0	3	4	7
Alveolate;	K05794	0	0	0	1.053	2	1	0	0	0	0	0	0	2	0	0
Alveolate;	K05841	0	0	0	0	0	0	0	0	0	0	0	0	0	1	0
Alveolate;	K05849	32	35	1	37	21	10	5	8	0	2	3	0	13	9	1
Alveolate;	K05850	6	6	0	3	1	1	0	0	0	0	0	0	0	0	0
Alveolate;	K05857	0	1	3	0	0	0	44	91	0	11	3	7	5	3	0
Alveolate;	K05858	1	1	0	0	0	0	0	0	0	0	0	0	0	0	0
Alveolate;	K05863	30	43.192	2	26	13	16	53	33	0	146.966	109	107	31	20	5
Alveolate;	K05865	6	6	1	17	13	7	0	0	0	1	6	0	0	0	3
Alveolate;	K05868	0	0	0	4	0	1	0	0	0	2	0	0	0	0	0
Alveolate;	K05869	0	0	0	0	0	0	0	0	0	0	0	0	0	1	0
Alveolate;	K05919	1	2	0	1	0	0	0	0	0	0	0	0	0	4	0
Alveolate;	K05925	3	0	0	0	1	0	0	0	0	0	1	0	0	0	0
Alveolate;	K05929	1	2	0	0	2	2	0	0	0	0	0	0	0	0	0
Alveolate;	K05956	0	3	0	0	0	0	0	0	0	0	0	0	0	0	0
Alveolate;	K05970	0	0	0	0	0	0	0	0	0	38	17	45.034	0	0	0
Alveolate;	K05991	0	0	0	0	0	0	0	0	0	0	0	0	0	1	0
Alveolate;	K05995	0	1	0	0	0	0	0	0	0	0	0	0	0	0	0
Alveolate;	K06002	0	0	0	0	0	0	0	0	0	0	0	0	0	0	2
Alveolate;	K06027	0	0	0	0	0	0	0	0	0	0	0	0	0	1	1
Alveolate;	K06047	5	5	0	2	1	1	0	0	0	0	0	0	0	0	0
Alveolate;	K06063	0	0	0	12	7	1	0	0	0	0	0	0	1	1	1
Alveolate;	K06070	0	0	0	0	0	0	0	0	0	1	1	0	0	0	0
Alveolate;	K06095	0	0	0	1	1	1	0	0	0	0	1	0	0	0	0
Alveolate;	K06096	6	7	0	0	0	0	0	0	0	1	0	0	0	0	0
Alveolate;	K06114	0	0	0	0	0	0	0	0	0	3	0	0	0	0	0
Alveolate;	K06119	1	0	0	0	0	0	0	0	0	0	0	0	0	0	0
Alveolate;	K06147	0	0	0	0	0	0	0	0	0	0	0	0	0	1	0
Alveolate;	K06158	3	2	0	2	1	2	0	0	0	1	2	0	3	1	2
Alveolate;	K06171	0	1	0	0	0	0	0	0	0	0	0	0	0	0	0
Alveolate;	K06174	0	1	0	1	0	0	0	1	0	0	0	0	2	1	1
Alveolate;	K06177	23	18	1	6	0	0	0	0	0	0	0	0	0	0	0
Alveolate;	K06178	0	0	0	0	0	0	0	0	0	0	0	0	1	0	0
Alveolate;	K06180	3	1	0	14	6	8	2	5	0	9	4	4	4	6	0
Alveolate;	K06188	61	65	5	21	12	3	12	7	0	7	4	15	33	22	9
Alveolate;	K06195	5	4	0	0	0	0	0	0	0	0	0	0	0	0	0
Alveolate;	K06215	101.256	135.696	4	220	161.157	116	565	863	5	262.939	208	394	261	276.722	94
Alveolate;	K06217	0	0	0	9	14	2	0	0	0	0	0	0	0	0	0
Alveolate;	K06225	0	0	0	0	1	1	0	0	0	0	0	0	0	0	0
Alveolate;	K06234	0	0	0	0	0	0	0	0	0	0	0	0	0	0	0
Alveolate;	K06236	0	1	0	2	0	0	0	0	0	0	0	0	0	0	0
Alveolate;	K06240	1	1	0	0	0	0	0	2	0	0	0	0	0	0	0
Alveolate;	K06246	0	0	0	0	0	0	0	0	0	0	0	0	1	0	0
Alveolate;	K06252	20	18	1	1	6	0	3	3	0	3	4	5	597	308	90
Alveolate;	K06268	2	3	0	26	56	32	4	4	0	0	1	0	2	4	0
Alveolate;	K06269	1	1	0	1	4	1	1	2	0	15	12	17	13	3	4
Alveolate;	K06276	0	0	0	1	1	0	0	0	0	0	0	0	1	0	0
Alveolate;	K06515	3	3	0	10	6	1	0	0	0	0	0	0	0	0	0
Alveolate;	K06522	0	0	0	0	0	0	0	0	0	0	0	0	0	0	0
Alveolate;	K06530	0	0	0	0	1	0	0	0	0	0	0	0	0	0	0
Alveolate;	K06580	0	0	0	0	0	0	0	0	0	0	0	0	0	0	0
Alveolate;	K06630	357.134	361.23	26	150.794	143.434	79	42	34	0	17	29	29	243.067	155	98.43
Alveolate;	K06631	2	2	0	1	0	1	0	0	0	3	32	12	2	3	1
Alveolate;	K06632	0	0	0	0	0	0	0	0	0	0	0	0	1	0	0
Alveolate;	K06639	10	16	0	15	16	7	2	5	0	1	11	1	36	31	10
Alveolate;	K06641	0	0	0	0	0	0	0	0	0	0	0	0	1	0	1
Alveolate;	K06674	0	0	0	4	0	0	0	0	0	0	0	0	0	0	0
Alveolate;	K06675	0	0	0	11	4	0	0	0	0	0	0	0	0	0	0
Alveolate;	K06676	0	0	0	0	0	0	0	0	0	0	0	0	0	0	0
Alveolate;	K06688	0	0	0	0	0	0	0	0	0	0	0	2	0	0	0
Alveolate;	K06689	301.625	355.736	45	1136.79	983.116	661	267.094	306	5	438	404	516.492	152	180.902	73.416
Alveolate;	K06691	0	0	0	0	0	0	0	0	0	0	1	0	0	0	0
Alveolate;	K06693	2	2	0	0	0	0	0	0	0	0	0	0	0	0	0
Alveolate;	K06694	0	0	0	2	0	0	0	0	0	0	0	0	0	0	0
Alveolate;	K06724	0	0	0	0	0	0	3	1	0	0	0	0	0	0	0
Alveolate;	K06839	0	0	0	0	0	0	0	1	0	0	0	1	0	0	0
Alveolate;	K06842	0	0	0	0	0	0	0	0	0	0	0	0	0	0	0
Alveolate;	K06874	0	0	0	0	0	0	0	0	0	0	0	0	0	0	0
Alveolate;	K06883	0	0	0	1	0	0	0	0	0	0	0	0	0	0	0
Alveolate;	K06886	1	0	0	3	0	2	4	9	0	10	31	15	53	51	32
Alveolate;	K06889	1	3	0	0	0	0	0	0	0	0	0	0	5	1	1
Alveolate;	K06890	12	6	0	13	8	6	2	7	0	0	0	1	14	20	11
Alveolate;	K06927	0	0	0	0	1	0	0	0	0	0	0	0	0	0	0
Alveolate;	K06928	0	0	0	0	0	0	0	0	0	2	0	4	0	0	0
Alveolate;	K06943	0	4	0	1	1	1	0	0	0	2	0	1	6	4	0
Alveolate;	K06944	1	1	0	0	0	0	0	0	0	0	0	0	0	0	0
Alveolate;	K06955	0	0	0	0	0	0	0	0	0	0	0	0	0	0	0
Alveolate;	K06959	0	0	0	0	2	0	0	0	0	0	2	0	0	3	0
Alveolate;	K06961	0	2	0	0	0	0	0	0	0	0	2	0	1	3	0
Alveolate;	K06966	0	0	0	0	0	0	0	2	0	0	0	0	0	0	0
Alveolate;	K06972	0	0	0	0	1	2	0	0	0	0	0	0	0	0	0
Alveolate;	K06974	2	3	0	0	0	0	0	0	0	0	0	0	0	0	0
Alveolate;	K06978	1	2	0	0	2	0	0	0	0	0	0	0	0	0	0
Alveolate;	K06994	18	7	0	0	0	0	0	3	0	1	0	0	0	0	0
Alveolate;	K07001	2	0	0	1	0	0	0	3	0	0	0	0	0	2	0
Alveolate;	K07034	0	0	0	0	0	0	0	0	0	0	0	0	0	0	0
Alveolate;	K07043	0	2	0	0	0	0	0	0	0	0	0	0	0	0	0
Alveolate;	K07071	0	2	1	0	0	0	0	0	0	0	0	0	0	2	0
Alveolate;	K07079	0	0	0	0	0	0	0	0	0	0	0	0	0	0	0
Alveolate;	K07112	5	4	0	0	0	0	0	0	0	0	0	0	0	0	0
Alveolate;	K07114	0	0	0	0	0	0	1	0	0	0	0	1	0	0	0
Alveolate;	K07117	0	0	0	1	0	0	0	0	0	0	0	0	0	0	0
Alveolate;	K07124	0	0	0	0	1	1	0	0	0	0	0	0	0	0	0
Alveolate;	K07151	5	9	2	0	0	0	0	0	0	0	0	0	2	0	0
Alveolate;	K07152	2	2	0	2	1	0	0	0	0	0	0	0	0	3	0
Alveolate;	K07178	0	0	0	0	0	0	0	0	0	0	0	0	0	1	0
Alveolate;	K07179	4	1	1	0	0	0	0	0	0	0	0	0	0	0	0
Alveolate;	K07198	7	5	1	19	14	8	3	1	0	1	4	0	1	2	5
Alveolate;	K07199	2	2	0	0	0	0	0	0	0	0	0	0	0	0	0
Alveolate;	K07203	0	0	0	1	0	0	57	156	1	4	0	8	23	38	12
Alveolate;	K07208	2	0	0	0	0	0	0	0	0	0	0	0	0	0	0
Alveolate;	K07213	0	0	0	0	2	0	2	0	0	0	2	0	1	1	0
Alveolate;	K07223	2	3	0	5	5	2	1	1	0	1	1	1	2	0	0
Alveolate;	K07252	0	0	0	0	0	0	4	9	0	9	10	10	5	11	1
Alveolate;	K07253	0	0	0	1	0	0	0	0	0	0	0	0	0	0	0
Alveolate;	K07271	0	0	0	0	0	0	0	0	0	0	0	0	0	0	0
Alveolate;	K07299	1	1	0	0	0	0	0	0	0	0	0	0	0	0	0
Alveolate;	K07300	2	3	0	10	14	4	1	2	0	7	2	6	14	13	3
Alveolate;	K07304	3	7	0	0	0	0	0	0	0	0	0	0	0	0	0
Alveolate;	K07305	4	6	0	0	2	0	0	0	0	0	0	0	0	0	0
Alveolate;	K07342	1	1	0	0	0	0	0	0	0	2	4	0	1	0	3
Alveolate;	K07374	50.201	82.818	2	152.003	103	84	225.672	286.614	3	63	88.971	84	68.831	49	33
Alveolate;	K07375	701.166	616.732	27.395	1709.92	1708.58	1193.41	4833.61	7616.94	37	16625.7	9646.64	13938.5	2341.61	2427.21	1079.28
Alveolate;	K07376	5	9.392	0	10	13	4	3	4	0	0	0	0	32	44	9
Alveolate;	K07407	0	0	0	2	0	0	0	0	0	0	0	0	0	0	0
Alveolate;	K07424	0	0	0	0	0	1	0	0	0	0	0	0	0	0	0
Alveolate;	K07466	5	0	1	78	70	74	3	2	0	0	0	0	1	1	1
Alveolate;	K07512	0	0	0	0	0	0	0	0	0	0	0	0	4	2	0
Alveolate;	K07513	31	35	2	59	37	24	25	12	1	1	2	4	28	23	6
Alveolate;	K07516	0	0	1	2	5	1	0	0	0	0	0	0	0	2	0
Alveolate;	K07559	0	0	0	1	1	1	0	0	0	0	0	0	0	0	0
Alveolate;	K07562	10	13	5	2	0	0	0	0	0	0	0	0	0	0	0
Alveolate;	K07565	4	1	0	0	0	0	0	0	0	0	0	0	0	0	0
Alveolate;	K07575	2	1	0	2	0	1	0	2	0	0	0	0	0	0	0
Alveolate;	K07605	0	0	0	0	0	0	0	1	0	0	0	0	0	0	0
Alveolate;	K07750	0	0	0	0	0	0	9	13	0	0	0	0	0	0	0
Alveolate;	K07759	0	0	0	0	1	0	0	0	0	0	0	0	0	1	0
Alveolate;	K07762	0	0	0	0	0	0	0	0	0	0	0	0	0	0	0
Alveolate;	K07767	0	2	0	12	5	4	0	0	0	0	0	0	2	0	0
Alveolate;	K07827	0	0	0	0	0	0	0	0	0	0	0	0	0	0	0
Alveolate;	K07874	56	52	3	44.449	36	30	15	16	0	114	106	71	44.344	50	23
Alveolate;	K07877	0	1	0	8	0	5	0	0	0	96	39	53	10	16	20
Alveolate;	K07880	2	4	0	2	1	0	0	0	0	0	0	0	4	2	0
Alveolate;	K07889	1	0	0	0	5	3	0	0	0	0	0	0	1	2	0
Alveolate;	K07893	5	11	0	2	0	1	62	61	0	0	0	0	0	0	0
Alveolate;	K07897	8	4	1	4	6	1	0	1	0	0	0	0	1	2	2
Alveolate;	K07901	4	2	0	1	1	0	0	0	0	1	2	0	1	1	0
Alveolate;	K07904	0	0	0	24	24	20	0	0	0	0	0	0	1	1	0
Alveolate;	K07910	10	13	4	5	1	1	0	1	0	0	0	0	6	3	3
Alveolate;	K07931	0	0	0	0	0	0	0	0	0	0	4	0	0	0	0
Alveolate;	K07936	44.272	43	7	121	97	142	26	38	2	10	52	23	81	78	86
Alveolate;	K07937	75	92.327	10	111.416	104.147	94	192.532	255	4	123	174	154	200.701	175.775	100
Alveolate;	K07942	13	7	2	0	0	0	0	0	0	0	0	0	0	1	1
Alveolate;	K07944	364	273	11	458.371	371.127	346	306	329	2	910	824	1009	450.179	479.047	118
Alveolate;	K07950	3	4	0	2	1	1	0	0	0	0	0	0	1	2	0
Alveolate;	K07951	0	0	0	0	0	0	0	0	0	0	0	0	1	0	1
Alveolate;	K07953	10	13	2	38	28	30	4	13	0	3	4	4	19	28	7
Alveolate;	K08007	5	5	0	9	2	2	29	78	2	0	3	0	57	63	21
Alveolate;	K08008	0	0	0	0	0	0	1	1	0	0	0	0	0	0	0
Alveolate;	K08017	0	0	0	0	0	0	42	88	2	9	11	14	15	21	8
Alveolate;	K08030	0	0	0	0	0	0	0	0	0	0	0	0	8	3	2
Alveolate;	K08054	0	0	0	0	0	0	0	0	0	0	0	0	1	0	1
Alveolate;	K08057	13	10	0	7.01	6	8	22.275	56.063	0	3	3	6	22.963	16.613	22.171
Alveolate;	K08059	194	143	3	138	124	124	266	273	4	769.085	469	613.297	287	290	107
Alveolate;	K08073	0	1	0	0	0	0	0	0	0	0	0	0	0	0	0
Alveolate;	K08131	0	0	0	0	0	0	1	1	0	0	0	0	0	0	0
Alveolate;	K08145	0	0	0	0	0	0	0	0	0	0	0	0	0	0	0
Alveolate;	K08239	0	0	0	0	0	0	0	2	0	0	0	0	0	0	0
Alveolate;	K08244	4	2	0	3	2	0	0	0	0	0	0	0	0	0	0
Alveolate;	K08266	0	0	0	0	0	0	0	0	0	0	0	0	0	0	0
Alveolate;	K08269	1	1	0	0	0	1	0	0	0	0	0	0	5	5	1
Alveolate;	K08281	3	5	1	33	26	15	1	0	0	0	2	0	0	0	0
Alveolate;	K08287	0	0	0	0	0	0	0	0	0	0	0	0	0	0	0
Alveolate;	K08288	3	0	0	1	0	0	0	0	0	0	0	0	0	0	0
Alveolate;	K08292	0	2	0	3	0	0	0	0	0	0	0	0	0	0	0
Alveolate;	K08332	0	0	0	0	2	0	0	0	0	0	0	0	0	0	0
Alveolate;	K08334	0	0	0	1	0	0	0	0	0	0	3	0	0	0	0
Alveolate;	K08341	0	0	0	3	5	4	86	116	1	2	2	1	38	31	21
Alveolate;	K08343	2	0	0	5.724	2	0	0	0	0	0	0	0	0	2	0
Alveolate;	K08451	3	2	0	1	1	1	0	0	0	0	0	0	0	0	0
Alveolate;	K08489	1	1	0	1	1	0	0	0	0	0	1	0	2	3	3
Alveolate;	K08490	0	0	0	0	0	0	0	0	0	0	0	0	1	0	0
Alveolate;	K08493	1	0	0	0	0	0	0	0	0	0	0	0	0	0	0
Alveolate;	K08498	2	2	0	0	0	0	0	0	0	0	0	0	0	0	0
Alveolate;	K08508	0	0	0	0	0	0	0	0	0	0	0	0	1	0	1
Alveolate;	K08515	0	0	0	0	2	0	0	0	0	0	0	0	2	1	1
Alveolate;	K08516	2	6	3	824.409	517	361	0	0	0	0	0	0	0	0	0
Alveolate;	K08517	2	2	0	1	0	2	1	0	0	0	0	0	4	0	0
Alveolate;	K08518	0	0	0	0	0	0	0	0	0	0	0	0	1	2	1
Alveolate;	K08568	10	14	0	8	9	6	1.752	3	0	0	0	0	4	0	1
Alveolate;	K08578	0	0	0	0	0	0	0	0	0	0	0	0	1	1	0
Alveolate;	K08582	8	9	1	1	3	2	1	2	0	2	0	1	2	13	5
Alveolate;	K08654	44	28	0	58	29	93	8	31	0	19	39	27	44.221	73	57
Alveolate;	K08672	0	0	0	0	0	0	1	1	0	0	0	0	0	0	0
Alveolate;	K08675	5	1	0	0	0	0	0	2	0	0	0	0	0	0	0
Alveolate;	K08676	0	0	0	0	0	0	30	45	1	0	0	0	0	0	0
Alveolate;	K08678	13	16	0	3	1	3	0	0	0	0	0	0	7	2	1
Alveolate;	K08679	4	5	0	1	1	1	1	0	0	21	6	10	0	3	0
Alveolate;	K08681	1	2	0	0	0	0	0	0	0	0	0	0	0	0	0
Alveolate;	K08683	0	0	0	1	0	0	0	0	0	0	0	0	0	0	0
Alveolate;	K08714	13	14	0	7	3	2	6	12	0	4	7	3	10	5	7
Alveolate;	K08730	0	0	0	0	0	0	0	0	0	0	0	0	0	1	0
Alveolate;	K08735	0	0	0	0	0	0	0	0	0	0	0	0	0	0	0
Alveolate;	K08737	0	0	0	0	0	0	0	0	0	0	0	0	1	1	2
Alveolate;	K08738	59	62	5	122	112.291	72	11	8	0	64	63	47	31	37	15
Alveolate;	K08762	5	4	0	31	13	10	2	3	0	0	0	1	4	4	0
Alveolate;	K08764	0	1	0	2	0	1	0	0	0	0	6	0	0	0	0
Alveolate;	K08770	50.982	65.465	4	16.273	11	11.246	2	14.471	0	300	84	293	47.414	49.54	25.137
Alveolate;	K08776	2	2	0	0	0	0	0	0	0	0	0	0	0	0	0
Alveolate;	K08794	44	39	2	40.278	16	10	36	46	0	1	15	2	12	16	6
Alveolate;	K08797	0	0	0	7	5	1	1	5	0	1	0	6	0	0	0
Alveolate;	K08798	7	11	0	9	7	3	19	17	0	85	19	72	23	18	0
Alveolate;	K08800	0	0	0	0	0	0	0	0	0	0	0	0	0	0	0
Alveolate;	K08803	0	0	0	0	2	1	0	0	0	1	0	0	8	10	0
Alveolate;	K08805	0	0	0	0	0	0	0	0	0	0	0	0	0	0	0
Alveolate;	K08808	0	0	0	2	0	0	0	0	0	0	0	0	0	0	0
Alveolate;	K08815	1	1	0	0	0	0	0	0	0	0	0	0	0	0	0
Alveolate;	K08824	2	0	0	0	0	0	0	0	0	0	0	0	0	0	2
Alveolate;	K08826	2	2	0	0	0	0	0	0	0	0	0	0	0	0	0
Alveolate;	K08827	2	4	0	0	0	0	0	0	0	0	0	0	2	1	0
Alveolate;	K08829	0	0	0	2	1	0	0	0	0	0	0	0	0	0	0
Alveolate;	K08830	0	0	0	0	0	0	0	0	0	0	0	0	0	0	0
Alveolate;	K08835	0	0	0	0	0	0	0	0	0	0	0	0	0	0	0
Alveolate;	K08837	0	0	0	0	0	0	0	0	0	0	0	0	0	1	0
Alveolate;	K08840	0	3	0	0	0	0	0	0	0	0	0	0	0	0	0
Alveolate;	K08850	0	0	0	0	0	0	0	0	0	0	0	0	0	0	0
Alveolate;	K08853	0	0	0	1	0	0	0	0	0	0	0	0	0	0	0
Alveolate;	K08857	1589.98	1407.81	49	68	50	47	104	164	3	41	71	77	62	79	33
Alveolate;	K08864	1	0	0	0	0	0	0	0	0	0	0	0	0	0	0
Alveolate;	K08869	2.008	4.002	1	0	0	0	0	0	0	0	0	0	0	0	0
Alveolate;	K08900	4	30	6	2	2	0	0	0	0	0	0	0	3	2	0
Alveolate;	K08907	1	0	0	3	1	1	0	0	0	0	0	0	0	0	0
Alveolate;	K08908	8	8	0	0	0	0	5	5	0	0	0	0	0	0	0
Alveolate;	K08909	0	0	0	0	0	0	0	0	0	0	0	0	0	0	0
Alveolate;	K08910	1	2.232	0	5	3	1	0	0	0	0	0	0	2	0	3
Alveolate;	K08956	6	2	0	5	3	0	1	5	0	1	0	2	0	0	0
Alveolate;	K08957	0	0	0	3	0	4	0	0	0	0	0	0	0	0	0
Alveolate;	K08959	0	0	0	1	0	2	0	0	0	0	0	0	0	0	0
Alveolate;	K08960	0	0	0	0	0	0	0	0	0	0	0	0	0	0	0
Alveolate;	K08967	4	9	0	0	0	0	0	0	0	0	0	0	0	0	0
Alveolate;	K08991	1	1	0	0	0	0	0	0	0	0	0	0	0	0	0
Alveolate;	K08994	0	2	0	3	6	5	182	340	3	44	72	87	45	47	23
Alveolate;	K09122	0	0	0	0	0	2	0	0	0	0	0	0	0	0	0
Alveolate;	K09186	3	8	0	78.702	44	23	6	5	0	8	7	8	8	11	3
Alveolate;	K09188	2	1	0	1	1	1	0	0	0	0	4	0	0	0	0
Alveolate;	K09220	0	0	0	1	1	0	0	0	0	0	0	0	0	0	0
Alveolate;	K09228	0	0	0	0	0	0	0	0	0	0	4	0	0	0	0
Alveolate;	K09250	0	0	0	0	0	0	1	0	0	0	0	1	2	1	0
Alveolate;	K09272	4	5.725	0	4	2	2	0	1	0	0	0	0	3	2	2
Alveolate;	K09273	0	1	0	4	2	3	0	0	0	0	0	0	1	7	4
Alveolate;	K09284	1	0	0	0	0	0	0	0	0	0	0	0	0	0	0
Alveolate;	K09291	0	0	0	0	0	0	0	0	0	0	0	0	0	0	0
Alveolate;	K09414	1	1	0	0	0	0	0	0	0	0	0	0	0	0	0
Alveolate;	K09419	0	0	0	0	0	0	0	0	0	0	0	0	1	0	0
Alveolate;	K09420	0	0	0	0	0	0	0	0	0	0	0	0	0	0	0
Alveolate;	K09459	3	3	1	3	3	6	0	0	0	0	0	0	0	0	0
Alveolate;	K09478	0	0	0	0	0	0	0	0	0	0	0	0	0	0	0
Alveolate;	K09481	3	6	1	2	8	11	2	1	0	2	1	0	17	13	3
Alveolate;	K09486	0	0	0	0	0	0	0	0	0	0	0	0	4	3	1
Alveolate;	K09487	10	9	0	23	9	6	1	2	0	0	3	0	5	11	4
Alveolate;	K09488	50	28	0	0	0	0	0	0	0	0	0	0	0	0	0
Alveolate;	K09489	2	1	0	0	0	0	0	0	0	0	0	0	2	0	0
Alveolate;	K09490	173.83	167.258	28	68	56	32	17	24	0	21	16	12	12	33.546	15
Alveolate;	K09493	0	4	0	234	133	74	0	0	0	23	14	8	15	10	4
Alveolate;	K09494	8	8	0	7	3	2	5	3	0	0	2	3	20.946	9.487	2
Alveolate;	K09495	183	142	0	134	115	120	156	223	5	529	420.688	346	199.058	324	102
Alveolate;	K09497	0	0	0	2	0	0	0	3	1	1	7	2	2	3	3
Alveolate;	K09498	282	199	8	192	177	164	300	299	3	648	548	368	358	611	256
Alveolate;	K09499	25	30	3	23	28	27	0	0	0	0	8	0	1	1	3
Alveolate;	K09500	0	0	0	0	0	0	0	5	0	15	16	13	1	4	3
Alveolate;	K09503	0	3	0	2	2	1	0	0	0	0	0	0	0	0	0
Alveolate;	K09505	1	0	0	0	0	0	0	0	0	0	0	0	0	0	0
Alveolate;	K09508	1	0	0	1	0	0	1	1	0	0	0	0	0	0	0
Alveolate;	K09510	0	0	0	0	0	0	0	0	0	0	0	0	0	0	0
Alveolate;	K09511	0	0	0	1	0	0	0	0	0	0	0	0	0	0	0
Alveolate;	K09512	0	0	0	3	3	0	0	0	0	0	0	0	0	0	0
Alveolate;	K09518	0	0	0	1	1	2	0	0	0	0	0	0	0	0	0
Alveolate;	K09519	2	1	0	0	1	0	1	0	0	0	0	0	0	0	0
Alveolate;	K09520	1	0	1	0	0	0	0	0	0	0	0	1	0	0	0
Alveolate;	K09522	0	1	0	0	0	0	0	0	0	0	0	0	0	0	0
Alveolate;	K09523	0	1	0	0	0	0	0	0	0	0	0	0	0	0	0
Alveolate;	K09527	0	0	0	1	0	0	0	0	0	0	0	0	0	0	0
Alveolate;	K09529	0	0	0	1	1	0	0	0	0	0	0	0	0	0	0
Alveolate;	K09530	0	2	0	0	0	0	0	0	0	0	0	0	0	0	0
Alveolate;	K09536	0	0	0	0	0	0	0	1	0	0	0	0	0	0	0
Alveolate;	K09537	0	0	0	1	0	0	0	0	0	0	0	0	0	0	0
Alveolate;	K09538	0	0	0	1	0	0	0	0	0	0	0	0	0	0	0
Alveolate;	K09539	1	1	0	0	0	0	0	0	0	0	0	0	0	0	0
Alveolate;	K09540	0	0	0	13	5	6	0	0	0	0	0	0	0	0	0
Alveolate;	K09548	0	0	0	0	0	0	0	0	0	0	0	0	0	0	0
Alveolate;	K09549	0	0	0	0	0	0	0	0	0	0	0	0	0	1	1
Alveolate;	K09553	0	0	0	1	4	1	4	4	1	0	0	1	3	5	4
Alveolate;	K09554	0	0	0	0	0	0	0	0	0	0	0	0	0	0	0
Alveolate;	K09560	2	4	0	0	0	0	0	0	0	2	0	2	3	6	3
Alveolate;	K09564	0	0	0	0	0	0	0	0	0	1	0	0	0	0	0
Alveolate;	K09566	4	3	0	0	0	0	3	1	0	0	0	0	2	1	0
Alveolate;	K09567	0	0	0	0	0	1	0	0	0	0	0	0	1	1	0
Alveolate;	K09568	8	9	0	21	24	7	2	1	0	1	0	0	2	7	1
Alveolate;	K09575	1	1	0	0	0	0	0	0	0	0	0	0	0	0	0
Alveolate;	K09578	0	0	0	1	0	0	1	1	0	1	0	0	0	0	0
Alveolate;	K09580	24	15	2	8	5.809	10	4	0	0	0	0	0	17	20	17
Alveolate;	K09584	10	17.052	1	2	1	6	1	0	0	1	2	2	2	0	0
Alveolate;	K09592	0	0	0	0	0	0	0	0	0	0	0	0	0	0	0
Alveolate;	K09595	8.803	6	1	0	0	0	0	0	0	0	0	0	0	0	0
Alveolate;	K09602	0	0	0	3	0	1	0	0	0	0	0	0	0	1	1
Alveolate;	K09613	1	0	0	0	0	0	0	0	0	0	0	0	1	0	0
Alveolate;	K09668	0	1	0	0	0	0	0	0	0	0	0	0	0	0	0
Alveolate;	K09675	0	0	0	0	0	0	0	0	0	0	0	0	0	0	0
Alveolate;	K09676	0	0	0	0	0	0	0	0	0	0	0	0	0	0	0
Alveolate;	K09699	0	0	0	0	0	0	0	0	0	1	2	1	0	0	0
Alveolate;	K09875	0	0	0	0	0	0	0	0	0	0	0	0	0	0	0
Alveolate;	K09879	0	1	0	2	8	0	0	4	0	2	13	12	17	29	0
Alveolate;	K09935	0	1	0	0	1	0	0	0	0	0	0	0	5	0	6
Alveolate;	K09936	0	0	0	1	1	0	0	1	0	0	0	0	0	0	0
Alveolate;	K10046	0	1	0	0	0	0	0	0	0	0	0	0	0	0	0
Alveolate;	K10080	1	1	0	0	0	0	0	0	0	1	0	0	0	0	0
Alveolate;	K10133	0	0	0	0	0	0	0	0	0	0	0	0	0	1	0
Alveolate;	K10137	2	1	0	0	0	0	0	0	0	0	0	1	0	0	0
Alveolate;	K10144	2	3	1	4	0	1	0	0	0	0	0	0	0	0	0
Alveolate;	K10203	0	0	0	0	0	0	0	0	0	0	0	0	0	0	0
Alveolate;	K10249	0	0	0	0	0	0	0	2	0	1	0	0	0	0	0
Alveolate;	K10290	0	0	0	1	0	0	0	0	0	0	0	0	0	0	0
Alveolate;	K10294	0	0	0	0	0	0	0	0	0	0	0	0	0	0	0
Alveolate;	K10324	1	0	0	1	2	2	0	0	0	0	0	0	0	0	0
Alveolate;	K10329	3	0	0	0	0	0	0	0	0	0	0	0	0	0	0
Alveolate;	K10352	466.599	435.33	20	515.085	368.342	242.264	815.344	1207.68	22	84.42	228.506	162	258.964	343.647	240.518
Alveolate;	K10357	1	0	0	7	4	7	0	0	0	2	0	1	2	5	2
Alveolate;	K10359	0	0	0	0	0	0	0	0	0	0	0	0	0	0	0
Alveolate;	K10362	0	0	0	0	0	1	0	0	0	0	0	0	0	0	0
Alveolate;	K10364	0	0	0	0	0	1	0	0	0	0	0	0	0	0	0
Alveolate;	K10367	1	1	0	0	0	0	0	0	0	0	0	0	0	0	0
Alveolate;	K10369	0	0	0	4	4	3	0	0	0	0	0	0	0	0	0
Alveolate;	K10373	10.752	15	1	0	0	0	1	1	0	0	0	0	1	2	0
Alveolate;	K10375	1	0	0	3	1	0	0	0	0	0	0	0	2	1	0
Alveolate;	K10380	0	1	0	7	4	3	0	0	0	49	17	44	0	4	0
Alveolate;	K10388	2	2	0	0	1	1	0	0	0	0	0	0	0	0	0
Alveolate;	K10392	0	0	0	0	0	0	0	0	0	2	0	0	0	0	0
Alveolate;	K10393	0	0	0	4	3	4	0	0	0	0	0	0	0	0	0
Alveolate;	K10395	0	1	0	0	1	0	0	0	0	0	0	0	0	0	0
Alveolate;	K10396	0	1	0	11	9	14	0	0	0	0	3	0	0	1	0
Alveolate;	K10397	1	0	0	7	7	8	0	0	0	0	0	0	0	0	0
Alveolate;	K10400	0	0	0	1	0	0	0	0	0	0	0	0	0	0	0
Alveolate;	K10401	4	5	0	0	0	0	0	0	0	0	0	0	14	6	4
Alveolate;	K10406	2	3	0	0	0	0	0	0	0	0	0	0	0	1	1
Alveolate;	K10408	1210.76	1111.43	79	616.074	388.491	366	60	101	0	109	70	71	164	214	50
Alveolate;	K10409	1	3	0	3	1	3	0	0	0	0	0	0	9	4	6
Alveolate;	K10410	38	32	5	53	41	42	2	2	0	2	8	5	10	5	6
Alveolate;	K10411	8	2	2	2	1	0	0	0	0	0	0	0	1	2	2
Alveolate;	K10412	0	0	0	2	0	0	0	0	0	0	0	1	4	2	1
Alveolate;	K10413	6	11	0	1	2	0	3	5	0	0	0	1	2	2	0
Alveolate;	K10414	1	2	0	0	2	0	0	0	0	0	0	0	1	0	0
Alveolate;	K10415	1	0	0	0	0	0	0	0	0	0	0	0	0	0	0
Alveolate;	K10417	0	0	0	0	0	0	0	0	0	0	0	0	0	0	0
Alveolate;	K10418	14.017	11	5	110.207	82.645	46.84	0	3	0	246	253	251	102	77	26
Alveolate;	K10419	52	35	1	51	33	33	74	71	0	0	1	2	95	87	21
Alveolate;	K10420	27.035	30.05	4	17	4	6	58	39	0	187	249	229	95	73	17
Alveolate;	K10426	1	1	0	0	0	0	0	0	0	0	0	0	0	0	0
Alveolate;	K10427	0	0	0	0	0	0	0	0	0	0	0	0	1	2	0
Alveolate;	K10428	0	0	0	0	0	0	0	0	0	0	0	0	2	0	0
Alveolate;	K10436	3	0	0	0	0	0	0	0	0	0	0	0	1	0	2
Alveolate;	K10442	0	0	0	0	0	0	0	0	0	0	0	0	0	1	0
Alveolate;	K10448	0	0	0	0	0	0	0	0	0	0	0	0	0	0	0
Alveolate;	K10455	0	0	0	0	3	0	4	10	0	0	0	0	0	1	1
Alveolate;	K10457	0	0	0	2	0	0	0	0	0	0	0	0	0	1	0
Alveolate;	K10462	0	0	0	0	0	0	0	1	0	0	0	0	0	0	0
Alveolate;	K10481	0	0	0	0	0	0	0	0	0	0	0	0	0	0	0
Alveolate;	K10488	0	0	0	0	0	0	114	167	0	0	0	0	0	0	0
Alveolate;	K10500	2	1	0	0	0	0	0	0	0	0	0	0	0	0	0
Alveolate;	K10509	0	0	0	1	1	1	0	0	0	0	0	0	0	0	0
Alveolate;	K10523	2	0	0	0	0	1	0	0	0	0	0	0	3	3	0
Alveolate;	K10524	0	0	0	0	0	0	0	0	0	0	0	0	1	1	1
Alveolate;	K10534	0	0	0	12	7	2	0	0	0	0	0	0	0	0	0
Alveolate;	K10574	0	0	0	0	0	0	54	64	0	0	0	0	0	0	0
Alveolate;	K10575	13	7	0	15	21	17	0	0	0	0	0	0	0	0	1
Alveolate;	K10576	3	0	0	0	0	0	1	1	0	1	0	0	3	2	2
Alveolate;	K10579	2	0	1	0	0	0	0	0	0	0	0	0	0	0	0
Alveolate;	K10580	52	55.748	5	59	46	45	36.979	52	0	129	109	129	73.58	129	60
Alveolate;	K10582	18	21	2	23	10	22	40	31	0	118	41	79	46	58	9
Alveolate;	K10587	0	0	0	0	0	0	0	0	0	0	0	0	1	0	0
Alveolate;	K10589	3	2	0	2	1	0	1	0	0	0	0	0	0	0	0
Alveolate;	K10590	0	0	0	0	0	0	0	0	0	0	0	0	0	0	1
Alveolate;	K10594	0	0	0	0	0	0	0	0	0	0	0	0	1	1	0
Alveolate;	K10595	1	0	0	5	4	5	0	0	0	0	0	0	4	1	1
Alveolate;	K10597	2	2	1	0	1	0	0	0	0	0	0	0	0	0	0
Alveolate;	K10598	0	0	0	2	0	0	0	0	0	0	0	0	0	0	0
Alveolate;	K10599	1	0	0	0	0	0	0	0	0	0	0	0	2	0	0
Alveolate;	K10601	2	1	1	0	0	0	0	1	0	0	0	0	0	0	0
Alveolate;	K10607	7	13	0	8	3.192	5	8	11	0	28	7	15	9	22	1
Alveolate;	K10608	0	0	0	1	0	0	0	0	0	0	0	0	0	0	0
Alveolate;	K10614	0	0	0	0	0	0	0	3	0	0	0	0	0	0	0
Alveolate;	K10615	1	1	0	0	0	0	0	0	0	0	0	0	0	0	0
Alveolate;	K10626	0	1	0	0	0	0	0	0	0	0	0	0	0	0	0
Alveolate;	K10641	0	0	0	0	0	0	0	0	0	0	0	0	1	0	0
Alveolate;	K10643	3	0	0	3.774	1	0	0	0	0	0	0	0	0	0	0
Alveolate;	K10645	0	0	0	0	0	0	0	0	0	0	0	0	1	2	0
Alveolate;	K10655	0	0	0	2	0	1	0	0	0	0	0	0	0	0	0
Alveolate;	K10669	0	0	0	4	2	4	0	0	0	0	0	0	4	2	0
Alveolate;	K10693	0	1	0	0	0	0	0	0	0	0	0	0	0	0	0
Alveolate;	K10694	0	0	0	3	6	8	106	71	1	129	91	183	317.834	436	135
Alveolate;	K10704	4	2	0	4	2	2	4	2	1	4	46	16	36	48	57.214
Alveolate;	K10706	0	0	0	0	0	1	1	1	0	0	0	0	0	0	0
Alveolate;	K10746	0	0	0	0	0	0	0	0	0	1	0	1	0	0	0
Alveolate;	K10747	0	3	3	0	0	0	0	0	0	0	0	0	1	1	0
Alveolate;	K10752	4	1	0	0	2	0	0	0	0	0	0	0	0	0	0
Alveolate;	K10754	8	5	0	1	1	1	0	0	0	0	1	1	0	0	0
Alveolate;	K10755	5	4	0	0	0	0	0	0	0	0	0	0	0	0	0
Alveolate;	K10758	1	1	0	0	0	0	0	0	0	0	0	0	0	0	0
Alveolate;	K10798	0	5	0	1	2	0	0	0	0	0	0	0	1	4	5
Alveolate;	K10799	0	0	0	9	12	2	7	4	0	1	6	2	8	3	2
Alveolate;	K10802	21	28	1	76.762	63	73	0	0	0	0	0	0	5	6	3
Alveolate;	K10805	0	1	0	0	0	0	0	0	0	0	0	0	0	0	0
Alveolate;	K10807	0	0	0	1	2	0	0	1	0	0	2	0	1	2	1
Alveolate;	K10808	12.266	11.263	1	16.848	6	0	38	46	0	1	0	1	1	1	3
Alveolate;	K10839	0	0	0	2	4	1	0	0	0	0	0	0	0	0	0
Alveolate;	K10865	0	0	0	0	0	0	0	0	0	0	0	0	1	1	0
Alveolate;	K10885	0	0	0	1	0	2	0	0	0	0	0	0	1	0	0
Alveolate;	K10949	39	42	9	0	2	1	1	6	0	0	0	0	8	3	0
Alveolate;	K10956	101.093	124.274	7	78.81	87	55	25	34	1	25.669	79	67	137.556	132.597	75
Alveolate;	K11086	4	4	0	0	2	1	0	0	0	2	2	2	0	0	0
Alveolate;	K11087	6	2	1	3	1	4	0	0	0	5	8	0	8	8	0
Alveolate;	K11088	0	0	0	1	1	0	0	0	0	0	0	0	1	0	0
Alveolate;	K11092	0	0	0	1	1	1	2	0	0	0	0	0	0	0	0
Alveolate;	K11093	22	28	0	17	11	5	2	10.026	1	0	0	0	7	9	13
Alveolate;	K11096	2	1	0	3	2	1	0	0	0	0	0	0	4	3	0
Alveolate;	K11097	3	7	0	6	5	2	2	0	1	2	0	3	1	1	0
Alveolate;	K11099	2	0	0	4	5	9	0	1	0	4	0	5	0	0	0
Alveolate;	K11108	0	0	0	1	1	0	0	0	0	0	0	0	0	0	0
Alveolate;	K11128	25	19	2	3	1	2	0	1	0	4	15	3	0	0	0
Alveolate;	K11129	3	2	0	1	1	0	0	0	0	0	0	0	0	0	0
Alveolate;	K11131	1	0	0	0	0	0	5	6	0	0	0	0	8	8	6
Alveolate;	K11135	0	0	0	0	0	0	0	0	0	0	0	0	0	0	0
Alveolate;	K11143	14	16	1	2	1	0	0	0	0	1	8	4	0	0	0
Alveolate;	K11153	1	1	0	0	0	0	0	0	0	0	0	0	0	0	0
Alveolate;	K11187	17	24	0	17	13	6	32	32	0	236	51	146.28	36.591	19.946	6
Alveolate;	K11188	0	0	0	1	0	0	3	3	0	0	0	0	0	0	0
Alveolate;	K11204	0	0	0	0	0	0	0	0	0	0	0	2	0	0	0
Alveolate;	K11251	28.361	26.588	2	39.952	39	33	24	15	0	17	39	26	233	193	99
Alveolate;	K11252	358.768	335.566	37	438	381	221.003	8	10	0	116	476	244.59	115	114	59.243
Alveolate;	K11253	25.921	26.958	0	12	16	13	57	80	4	5	21	2	17	10	12
Alveolate;	K11254	60.058	85	7	656	638	470.486	120.786	202	4	68	202	95	45	56	48
Alveolate;	K11262	7	10	0	2	1	5	6	3	0	0	3	5	4	10	4
Alveolate;	K11275	1	1	0	3	0	0	0	0	0	0	0	0	0	0	0
Alveolate;	K11279	1	0	0	0	1	0	0	0	0	0	0	0	0	0	0
Alveolate;	K11294	1	5	0	6	3	0	0	0	0	0	0	1	0	1	0
Alveolate;	K11295	2	2	0	0	0	0	0	0	0	0	0	0	0	0	0
Alveolate;	K11296	0	0	0	0	0	0	0	0	0	0	0	0	0	0	0
Alveolate;	K11308	0	0	0	2	1	1	0	0	0	0	0	0	0	0	0
Alveolate;	K11323	1	0	0	1	0	1	0	0	0	0	0	0	0	0	0
Alveolate;	K11338	0	5	0	10	13	5	0	0	0	0	0	0	0	0	0
Alveolate;	K11341	0	16	0	5	3	1	0	0	0	0	0	0	0	0	0
Alveolate;	K11407	2	1	0	0	0	0	0	0	0	0	0	0	0	0	0
Alveolate;	K11412	0	1	0	0	0	0	0	0	0	0	0	0	0	0	0
Alveolate;	K11416	2	6	0	0	0	0	3	4	0	0	0	0	0	0	0
Alveolate;	K11420	2	1	0	0	0	0	0	0	0	0	0	0	0	0	0
Alveolate;	K11426	0	0	0	0	0	2	0	0	0	0	0	0	0	0	0
Alveolate;	K11427	0	0	0	1	0	0	5	5	0	1	0	6	2	0	2
Alveolate;	K11430	4	0	0	7	6	1	0	0	0	1	1	2	0	0	0
Alveolate;	K11434	0	0	0	0	0	0	0	0	0	0	0	0	1	0	0
Alveolate;	K11436	0	0	0	0	0	0	0	0	0	0	0	0	2	0	0
Alveolate;	K11470	0	0	0	0	0	0	0	0	0	0	0	0	0	0	0
Alveolate;	K11481	0	0	0	3	0	0	0	0	0	0	0	0	0	0	0
Alveolate;	K11493	0	0	0	1	0	0	0	0	0	0	0	0	0	0	0
Alveolate;	K11494	0	0	0	0	0	0	0	3	0	0	0	1	1	1	4
Alveolate;	K11502	0	2	0	0	0	0	0	0	0	0	0	0	0	0	0
Alveolate;	K11518	0	0	0	36	32	43	0	0	0	2	0	1	0	0	0
Alveolate;	K11540	0	0	0	0	0	0	1	0	0	0	0	0	0	0	0
Alveolate;	K11548	6	4	3	2	1	0	0	0	0	0	0	0	0	0	0
Alveolate;	K11583	0	1	0	0	0	0	0	0	0	0	0	0	0	0	0
Alveolate;	K11584	5	5	0	1	1	0	2	5	0	2	0	3	11	13	7
Alveolate;	K11594	5	4	0	2	2	1	0	0	0	0	0	0	1.058	2	1
Alveolate;	K11599	1	1	0	0	0	0	0	0	0	0	0	0	0	0	0
Alveolate;	K11703	0	0	0	0	0	0	0	0	0	0	0	0	1	0	0
Alveolate;	K11729	64	57	1	50	44	52	74	88	0	0	0	0	89	186	47
Alveolate;	K11741	2	0	0	0	0	0	0	0	0	0	0	0	0	0	0
Alveolate;	K11752	0	1	1	0	0	0	1	2	0	0	0	0	0	0	0
Alveolate;	K11754	0	0	0	0	0	0	0	0	0	0	0	0	0	2	0
Alveolate;	K11787	0	0	1	0	0	0	0	0	0	0	0	0	0	0	0
Alveolate;	K11793	0	0	0	0	0	0	0	0	0	0	0	0	0	0	0
Alveolate;	K11801	0	0	0	0	1	0	0	0	0	0	0	0	0	0	0
Alveolate;	K11806	0	0	0	0	0	0	0	0	0	0	0	0	2	0	2
Alveolate;	K11824	1	1	0	0	0	0	0	0	0	0	0	0	0	0	0
Alveolate;	K11826	7	10	1	0	0	0	0	0	0	0	0	0	2	0	0
Alveolate;	K11827	0	2	0	0	0	0	0	0	0	0	2	0	0	0	0
Alveolate;	K11837	1	0	0	0	0	0	0	0	0	0	0	0	0	0	0
Alveolate;	K11838	1	1	0	0	0	0	0	0	0	0	0	0	0	0	0
Alveolate;	K11841	0	2	0	0	0	0	0	0	0	0	0	0	0	0	0
Alveolate;	K11843	0	0	0	2	0	0	0	0	0	0	2	0	1	5	0
Alveolate;	K11855	96	54	1	61	43	43	73	107	1	132	51	82	72	132	46
Alveolate;	K11857	0	0	0	5	2	3	0	0	0	0	0	0	0	0	0
Alveolate;	K11863	0	0	0	0	0	0	0	0	0	0	0	0	1	0	0
Alveolate;	K11866	0	0	0	0	0	0	0	0	0	0	0	0	0	0	0
Alveolate;	K11883	2	2	0	0	0	0	0	0	0	0	0	0	1	0	0
Alveolate;	K11884	3	1	0	2	0	1	1	0	0	0	0	0	1	0	0
Alveolate;	K11977	0	0	0	15	10	11	0	0	0	0	0	0	0	0	0
Alveolate;	K11981	0	0	0	0	0	0	0	0	0	0	0	0	0	1	0
Alveolate;	K11982	0	0	0	5	1	1	1	4	0	0	0	0	0	0	0
Alveolate;	K11984	0	0	0	0	0	0	0	0	0	0	0	0	1	0	1
Alveolate;	K12132	0	0	0	0	0	1	0	0	0	0	0	0	0	0	0
Alveolate;	K12160	1	2	0	2	1	1	0	2	0	0	0	0	2	0	1
Alveolate;	K12164	0	0	0	0	0	0	0	0	0	11	1	9	0	0	0
Alveolate;	K12165	2	1	0	0	0	1	0	0	0	0	0	0	3	2	2
Alveolate;	K12171	0	1	1	0	0	0	0	0	0	0	0	0	0	0	0
Alveolate;	K12172	5	3	0	18	22	15	0	1	0	5	6	5	2	3	3
Alveolate;	K12176	1	3	0	0	0	0	0	0	0	0	0	0	0	0	1
Alveolate;	K12183	3	4	2	0	0	0	0	0	0	1	0	0	0	0	0
Alveolate;	K12184	0	0	0	2	0	0	0	0	0	0	0	1	1	0	0
Alveolate;	K12189	1	1	0	0	0	0	0	0	0	0	0	0	0	0	0
Alveolate;	K12191	3	5	3	0	0	0	0	0	0	0	0	0	0	0	0
Alveolate;	K12194	0	0	0	0	0	0	0	0	0	0	0	0	2	1	1
Alveolate;	K12195	0	0	0	0	0	0	0	0	0	0	0	0	1	0	1
Alveolate;	K12196	32	18	7	32	17	9	0	0	0	0	1	0	2	2	1
Alveolate;	K12197	3	2	0	0	0	0	0	0	0	0	0	0	8	3	1
Alveolate;	K12198	1	0	0	2	0	0	0	0	0	0	0	0	3	2	0
Alveolate;	K12200	9	4	1	0	0	0	0	0	0	0	0	0	0	1	0
Alveolate;	K12231	0	0	0	0	0	0	0	0	0	0	0	0	0	1	0
Alveolate;	K12236	0	2	0	0	0	0	0	0	0	0	0	0	3	0	1
Alveolate;	K12275	9	10	0	0	0	0	0	0	0	0	0	0	0	0	0
Alveolate;	K12301	0	0	0	0	0	0	0	0	0	0	0	0	71	145	39
Alveolate;	K12304	0	0	0	0	0	0	0	0	0	0	0	0	0	0	0
Alveolate;	K12319	0	0	0	0	1	1	0	0	0	0	0	0	0	0	0
Alveolate;	K12349	0	0	0	1	0	0	0	0	0	0	0	0	0	0	0
Alveolate;	K12385	0	0	0	0	0	0	0	0	0	0	0	0	0	0	0
Alveolate;	K12391	10	7	1	1	1	0	0	3	0	0	4	0	5	1	1
Alveolate;	K12392	11	7	2	0	0	0	0	0	0	0	4	1	2	3	1
Alveolate;	K12393	1	0	0	1	2	6	2	3	0	0	0	0	1	0	0
Alveolate;	K12394	0	0	0	2	1	0	0	0	0	0	0	0	0	0	0
Alveolate;	K12397	0	0	0	0	0	0	0	0	0	0	0	0	1	0	0
Alveolate;	K12399	0	0	0	0	0	0	0	0	0	0	0	0	0	0	0
Alveolate;	K12400	1	3	0	0	1	0	0	0	0	0	0	0	0	0	0
Alveolate;	K12402	1	2	0	7	7	0	0	0	0	0	0	0	0	1	0
Alveolate;	K12403	1	1	0	2	0	1	0	0	0	0	3	3	0	0	0
Alveolate;	K12405	1	7	0	36	45	64	0	2	0	2	0	0	0	0	0
Alveolate;	K12447	0	0	0	0	0	0	0	0	0	0	0	0	0	2	0
Alveolate;	K12452	1	1	0	1	0	0	0	0	0	0	0	0	5	0	1
Alveolate;	K12460	0	0	0	1	0	0	0	0	0	0	0	0	0	0	0
Alveolate;	K12462	4	3	0	4	1	1	0	0	0	0	11	0	0	0	0
Alveolate;	K12471	24	18	2	0	3	0	0	0	0	0	0	0	0	0	0
Alveolate;	K12479	16	11	0	4	0	0	0	0	0	0	0	0	1	0	0
Alveolate;	K12483	0	0	0	0	0	0	0	0	0	0	0	0	0	0	0
Alveolate;	K12486	0	2	0	0	1	1	0	0	0	5	8	2	0	1	0
Alveolate;	K12488	0	0	0	0	0	0	0	0	0	0	0	0	1	0	0
Alveolate;	K12492	0	0	0	3	4	2	0	0	0	0	0	0	0	4	0
Alveolate;	K12493	1	2	0	0	0	0	0	0	0	0	0	0	0	0	0
Alveolate;	K12562	2	5	0	0	0	0	0	0	0	0	0	0	0	0	0
Alveolate;	K12567	2	8	0	3	2	0	1	2	0	0	0	0	9	4	4
Alveolate;	K12580	2	0	0	4	1	3	0	0	0	0	0	0	0	0	0
Alveolate;	K12581	0	0	0	0	0	0	0	0	0	0	0	0	1	0	0
Alveolate;	K12585	0	1	0	0	0	0	0	0	0	0	0	0	0	0	0
Alveolate;	K12598	2	2	1	4	2	3	0	0	0	3	0	4	1	0	2
Alveolate;	K12603	0	0	0	1	0	1	0	0	0	0	0	0	0	0	0
Alveolate;	K12604	0	1	0	0	1	0	0	0	0	0	0	0	0	0	0
Alveolate;	K12605	0	1	0	0	0	0	0	0	0	0	0	0	0	0	0
Alveolate;	K12606	0	0	0	2	0	0	0	0	0	0	0	0	0	0	0
Alveolate;	K12608	1	1	0	0	0	0	0	0	0	0	0	0	0	0	0
Alveolate;	K12614	12	4	1	7	8	8	0	0	0	0	0	0	0	0	0
Alveolate;	K12618	0	0	0	1	0	1	0	0	0	0	0	0	0	0	0
Alveolate;	K12619	0	0	0	0	0	0	1	0	0	0	0	0	0	0	0
Alveolate;	K12621	0	0	0	1	1	1	0	0	0	1	0	1	0	0	0
Alveolate;	K12624	0	0	0	0	0	0	0	0	0	0	2	0	0	0	0
Alveolate;	K12625	0	1	0	0	0	0	0	0	0	0	0	0	0	0	0
Alveolate;	K12627	0	2	0	0	0	0	0	0	0	0	0	0	0	0	0
Alveolate;	K12655	2	1	0	0	0	0	0	0	0	0	0	0	0	0	0
Alveolate;	K12662	6	4	0	0	0	0	0	0	0	0	0	0	1	2	0
Alveolate;	K12670	4	3	0	0	0	0	0	0	0	0	0	0	0	0	0
Alveolate;	K12735	0	0	0	1	0	0	0	0	0	0	0	0	0	0	0
Alveolate;	K12736	1	0	0	0	0	0	0	0	0	0	0	0	2	1	0
Alveolate;	K12737	0	0	0	0	3	1	0	0	0	0	0	0	0	1	0
Alveolate;	K12739	0	0	0	0	0	0	0	0	0	0	0	0	0	0	0
Alveolate;	K12741	0	0	0	0	0	0	42	60	1	102	49	59	35	108	30
Alveolate;	K12795	1	2	0	1	1	4	0	0	0	1	0	0	0	0	0
Alveolate;	K12811	3	4	0	0	0	0	0	0	0	0	0	0	3	1	1
Alveolate;	K12812	0	0	0	0	0	0	0	0	0	0	0	0	0	1	0
Alveolate;	K12815	21	16	7	0	1	1	0	2	0	0	0	0	1	0	3
Alveolate;	K12816	0	0	0	0	0	0	0	0	0	0	0	0	0	0	1
Alveolate;	K12817	0	0	0	0	0	0	0	0	0	0	0	0	0	0	0
Alveolate;	K12818	1	1	0	0	0	0	0	0	0	0	0	0	2	0	1
Alveolate;	K12819	3	3	0	0	0	0	0	1	0	0	0	0	0	1	0
Alveolate;	K12820	1	2	0	2	1	0	0	0	0	0	0	1	0	1	0
Alveolate;	K12821	0	0	0	0	0	0	0	3	0	0	0	0	1	0	2
Alveolate;	K12823	10	8	0	3	7	3	0	0	0	2	1	0	6	4	2
Alveolate;	K12824	28	31	0	3	4	0	51	43	0	238	112	190	73	55	7
Alveolate;	K12825	0	0	0	0	0	0	0	0	0	0	0	0	0	0	1
Alveolate;	K12826	6	6	1	0	0	0	0	0	0	0	0	0	2	0	1
Alveolate;	K12827	0	0	0	0	1	1	0	0	0	0	0	0	0	0	0
Alveolate;	K12830	0	0	0	1	0	0	0	0	0	0	0	0	0	0	0
Alveolate;	K12831	1	1	0	0	1	0	0	0	0	0	0	0	1	0	0
Alveolate;	K12832	0	0	0	1	2	0	0	0	0	0	0	0	0	0	0
Alveolate;	K12833	0	0	0	2	1	2	0	0	0	0	0	0	0	0	0
Alveolate;	K12834	0	0	0	1	0	1	0	0	0	0	0	0	0	0	2
Alveolate;	K12836	13	18	2	35	29	37	5	6	0	2	20	8	7	11	1
Alveolate;	K12837	0	0	1	0	0	0	0	0	0	0	0	0	0	0	0
Alveolate;	K12840	2	0	0	0	0	0	0	0	0	0	0	0	0	0	0
Alveolate;	K12842	2	1	0	43	42	33	48	38	0	135	143	127	98	93	25
Alveolate;	K12843	2	1	0	5	1	1	0	0	0	0	0	0	0	0	0
Alveolate;	K12844	2	1	3	1	0	0.5	0	0	0	0	0	0	1	1	0
Alveolate;	K12845	129.602	137.373	4	231	193	172	425	550	8	787	644.326	742.004	1170.35	1239.95	291.98
Alveolate;	K12846	6	5	0	0	0	0	0	0	0	0	0	0	0	0	0
Alveolate;	K12847	0	1	0	0	0	0	0	0	0	0	0	0	0	0	0
Alveolate;	K12848	0	0	0	1	1	3	0	0	0	0	0	0	0	0	0
Alveolate;	K12850	8	5	0	0	1	0	0	0	0	0	0	0	1	1	0
Alveolate;	K12852	5	10	0	1	0	1	0	0	0	0	0	0	2	3	1
Alveolate;	K12854	0	5	0	3	0	3	1	1	0	0	2	0	5	1	0
Alveolate;	K12855	4	0	0	0	0	1	0	0	0	0	0	0	0	0	0
Alveolate;	K12856	35.358	32.401	4	35.607	19	28	10	4	0	7	0	2	24	19.815	4
Alveolate;	K12857	1	3	0	1	1	0	0	0	0	0	0	0	0	0	0
Alveolate;	K12858	8	5	1	1	0	2	2	0	0	0	0	0	2	3	0
Alveolate;	K12859	6	7	1	1	0	0	0	0	0	0	0	0	2	0	0
Alveolate;	K12860	13.165	21	0	9	14	6	0	0	0	0	0	0	0	4	0
Alveolate;	K12861	0	0	0	0	0	0	1	2	0	0	0	0	2	0	5
Alveolate;	K12862	0	0	0	0	0	0	0	0	0	0	0	0	0	0	0
Alveolate;	K12863	0	0	0	0	0	0	0	0	0	0	3	0	0	5	0
Alveolate;	K12864	0	0	0	0	0	0	0	0	0	0	0	0	0	0	0
Alveolate;	K12866	0	0	0	11	4	1	4	4	0	0	0	0	4	12	2
Alveolate;	K12867	3	2	0	0	0	0	1	1	0	0	0	0	0	0	0
Alveolate;	K12869	2	4	0	0	0	0	0	0	0	0	0	0	0	0	0
Alveolate;	K12870	0	0	0	0	0	0	0	0	0	0	0	0	3	2	1
Alveolate;	K12871	1	1	0	0	0	0	0	0	0	0	0	0	0	0	0
Alveolate;	K12872	2	2	0	1	1	0	0	0	0	0	0	0	0	0	0
Alveolate;	K12873	4	4	0	0	0	0	0	0	0	0	0	0	0	0	0
Alveolate;	K12874	0	0	0	0	0	0	0	0	0	0	0	0	0	0	0
Alveolate;	K12876	38.343	39.447	2	94.082	106	53	37	52	3	28	51	49	76	65	35
Alveolate;	K12877	5.255	4	2	0	0	2	0	0	0	0	10	7	31.055	25	5.012
Alveolate;	K12881	0	0	0	0	0	1	0	0	0	0	0	0	4	1	0
Alveolate;	K12882	0	0	0	0	0	0	0	0	0	0	0	0	0	1	0
Alveolate;	K12883	0	0	0	0	0	0	0	0	0	0	0	0	1	0	0
Alveolate;	K12888	0	0	0	0	0	1	3	5	0	0	0	0	0	0	0
Alveolate;	K12890	4	5	0	0	0	0	0	0	0	3.371	0	4.151	0	1	0
Alveolate;	K12891	0	1	0	1	0	0	0	1	0	1	1	0	1	1	0
Alveolate;	K12893	0	0	0	11	11.039	3.011	0	0	0	0	0	0	0	0	0
Alveolate;	K12898	24	25	0	25	29	27	51	49	0	161	87	208	68	72	7
Alveolate;	K12948	0	0	0	0	0	0	1	1	0	2	0	0	0	0	0
Alveolate;	K13024	0	0	0	0	1	0	0	0	0	0	0	0	0	0	0
Alveolate;	K13025	1	1.427	0	0	2	0	0	0	0	1	7	0	0	1	0
Alveolate;	K13091	14	21	9	2	3	0	0	0	0	0	0	0	2	2	1
Alveolate;	K13093	0	0	0	1	0	0	0	0	0	0	0	0	1	0	0
Alveolate;	K13098	0	0	0	0	0	0	2	1	0	0	0	0	0	0	0
Alveolate;	K13100	4	1	0	0	0	0	0	0	0	0	0	0	0	0	0
Alveolate;	K13102	0	0	0	0	0	0	0	0	0	0	0	0	0	0	0
Alveolate;	K13103	0	0	0	2	0	1	0	0	0	0	0	0	0	0	0
Alveolate;	K13106	3	3	0	2	0	0	0	0	0	0	0	0	0	0	0
Alveolate;	K13107	0	0	0	0	0	0	0	0	0	0	0	0	2	0	1
Alveolate;	K13108	0	0	0	0	0	0	0	1	0	0	0	0	0	0	0
Alveolate;	K13111	2	0	0	2	1	1	0	0	0	0	0	0	0	0	0
Alveolate;	K13113	2	1	0	2	1	0	0	0	0	0	0	0	1	0	0
Alveolate;	K13119	1	2	0	0	0	0	0	0	0	0	0	0	1	1	0
Alveolate;	K13120	0	0	0	2	0	0	0	0	0	0	0	0	0	0	0
Alveolate;	K13124	6	5	0	7	9	4	19	16	0	29	36	33	14	20	14
Alveolate;	K13126	48.565	62.478	0	27.585	13	18	133.76	244.469	2	37	39	76	112	102	56.498
Alveolate;	K13137	0	0	0	7	4	0	0	0	0	1	4	2	4	5	4
Alveolate;	K13171	0	0	0	1	0	0	0	0	0	0	0	0	0	0	0
Alveolate;	K13177	6	11	0	15.778	12	2	2	2	1	2	6	4	6	11	3
Alveolate;	K13179	4	0	0	1	1	0	0	0	0	0	0	0	1	2	0
Alveolate;	K13181	2	1	1	0	0	0	1	1	0	0	0	0	5	0	0
Alveolate;	K13184	0	0	0	0	0	0	0	1	0	0	0	0	0	0	0
Alveolate;	K13190	0	1	0	0	0	0	0	0	0	0	0	0	0	0	0
Alveolate;	K13201	0	0	0	0	0	0	86	93	0	0	0	0	0	0	0
Alveolate;	K13208	10	7	1	9	3	3	2	5	0	4	2	1	9	8	3
Alveolate;	K13210	5	3	0	3	0	1	0	0	0	0	0	0	2	2	0
Alveolate;	K13220	0	0	0	1	0	0	0	0	0	0	0	0	0	0	0
Alveolate;	K13237	0	3	1	6	1	6	0	0	0	0	0	0	0	0	0
Alveolate;	K13239	0	0	0	0	0	0	0	0	0	0	0	0	0	1	2
Alveolate;	K13254	0	0	0	1	1	0	0	0	0	0	0	0	0	1	1
Alveolate;	K13280	78	70	1	167	124	94	195	177	2	620	536	552	178	223.976	68
Alveolate;	K13288	0	0	0	2	0	1	0	0	0	0	0	0	0	0	0
Alveolate;	K13289	0	0	0	0	0	0	0	0	0	0	0	0	0	0	0
Alveolate;	K13291	0	0	0	0	0	0	0	0	0	0	0	0	1	0	1
Alveolate;	K13293	3	3	0	0	0	0	0	0	0	0	0	0	2	0	0
Alveolate;	K13303	2	4	3	7	6	4	0	0	0	4	6	8	2	6	6
Alveolate;	K13339	1	0	0	0	0	0	0	0	0	0	0	0	0	0	0
Alveolate;	K13342	2	0	0	2	0	0	0	0	0	0	0	0	0	0	0
Alveolate;	K13346	0	0	0	0	0	0	1	3	0	0	0	0	0	0	0
Alveolate;	K13348	0	0	0	0	0	1	0	0	0	0	1	0	0	0	0
Alveolate;	K13354	0	0	0	0	1	0	0	0	0	0	0	0	0	0	0
Alveolate;	K13356	0	0	0	0	3	0	0	0	0	0	0	0	1	1	0
Alveolate;	K13366	0	0	0	0	0	0	0	0	0	0	0	0	0	0	0
Alveolate;	K13412	2656.2	2560.91	143	2690.1	2291.52	1874.48	4072.55	5758.74	52	6801.69	5872.2	5426.45	3510.42	4829.48	1707
Alveolate;	K13431	3	5	0	0	0	0	0	0	0	0	0	0	2	10	0
Alveolate;	K13447	0	0	0	0	0	0	0	0	0	0	0	0	3	1	0
Alveolate;	K13448	4	1	0	1	0	2	0	0	0	1	2	2	0	1	0
Alveolate;	K13505	0	0	0	0	0	0	1	5	0	0	0	0	8	2	3
Alveolate;	K13507	0	0	0	1	3	1	0	0	0	1	0	1	0	0	0
Alveolate;	K13510	0	0	0	0	0	0	0	1	0	0	0	0	1	0	1
Alveolate;	K13525	127.828	142.508	12	324.665	226	224	105.553	167	1	281	97	221	123.508	93.499	27
Alveolate;	K13621	2	2	0	0	0	0	0	0	0	0	0	0	0	0	0
Alveolate;	K13628	0	0	1	0	0	0	1	3	2	1	0	0	0	0	0
Alveolate;	K13679	3	2	0	0	0	0	0	0	0	0	0	0	0	0	0
Alveolate;	K13698	0	0	0	0	0	0	0	0	0	0	0	0	0	0	0
Alveolate;	K13717	0	0	0	1	0	0	0	0	0	0	0	0	0	0	0
Alveolate;	K13719	0	0	0	2	2	0	0	0	0	2	0	0	0	0	0
Alveolate;	K13751	0	0	0	0	0	0	0	0	0	0	0	0	0	0	0
Alveolate;	K13754	0	2	2	0	0	0	0	0	0	0	0	0	0	0	0
Alveolate;	K13755	0	0	0	1	0	0	0	0	0	0	0	0	0	0	0
Alveolate;	K13766	0	0	0	1	0	0	0	0	0	0	0	0	0	0	0
Alveolate;	K13800	16.172	15	3	2	1	1	0	0	0	0	0	0	0	0	0
Alveolate;	K13806	0	0	0	0	0	0	0	0	0	0	0	3	0	0	0
Alveolate;	K13807	0	0	0	0	0	0	0	0	0	0	0	0	0	0	0
Alveolate;	K13886	7	9	4	3	4	2	0	0	0	0	2	1	0	0	1
Alveolate;	K13953	0	0	0	4	1	5	13	12	0	0	0	0	1	0	0
Alveolate;	K13979	5	12	0	6	12	4	1	0	0	0	0	0	7	10	1
Alveolate;	K13984	0	0	0	6	5	4	0	0	0	0	0	0	0	0	0
Alveolate;	K13986	21	31	0	31	12	8	0	0	0	0	0	0	0	0	0
Alveolate;	K13989	3	0	0	1	0	0	0	0	0	0	0	0	0	0	0
Alveolate;	K13998	0	0	0	2	1	0	0	0	0	0	0	0	0	0	0
Alveolate;	K14000	0	0	0	1	1	0	0	0	0	0	0	0	0	0	0
Alveolate;	K14004	25	29	1	20	14.055	10	2	2	0	0	3	0	3	0	0
Alveolate;	K14005	13	14	4	0	1	0	0	0	0	0	0	0	2	1	0
Alveolate;	K14006	24	26	3	2	6	2	0	1	0	1	1	0	2	3	1
Alveolate;	K14007	13	15	1	0	1	0	0	0	0	0	0	0	5	3	1
Alveolate;	K14012	0	1	0	1	1	0	0	0	0	0	0	0	0	0	0
Alveolate;	K14015	0	0	0	0	0	0	0	2	0	0	0	0	0	1	1
Alveolate;	K14016	0	0	0	0	0	0	0	0	0	0	0	0	2	3	1
Alveolate;	K14018	8	6	0	0	0	1	0	0	0	0	0	0	0	2	0
Alveolate;	K14050	0	5	0	0	0	0	0	0	0	0	0	0	0	0	0
Alveolate;	K14085	27	21	3	20	46	19	0	3	0	1	8	1	0	0	0
Alveolate;	K14156	0	0	0	0	0	0	0	0	0	0	0	0	0	0	0
Alveolate;	K14191	3	2	1	0	0	0	0	0	0	0	0	0	0	0	0
Alveolate;	K14209	2	0	0	1	0	0	0	0	1	0	0	0	0	0	0
Alveolate;	K14286	0	0	0	0	0	0	0	0	0	0	0	0	1	0	2
Alveolate;	K14290	0	0	0	0	0	1	0	0	0	0	0	0	0	0	0
Alveolate;	K14293	0	0	0	0	1	0	0	0	0	0	0	0	0	2	1
Alveolate;	K14294	0	0	0	0	0	1	0	0	0	0	0	0	0	0	0
Alveolate;	K14296	0	0	0	0	0	0	0	0	0	0	0	0	0	0	0
Alveolate;	K14297	1	0	0	0	0	0	0	0	0	0	0	0	0	0	2
Alveolate;	K14298	0	0	0	0	0	0	0	0	0	0	0	0	0	0	0
Alveolate;	K14312	1	3	1	0	1	0	0	0	0	0	0	0	2	0	0
Alveolate;	K14325	0	0	0	0	0	0	0	0	0	1	15	6	1	4	2
Alveolate;	K14326	0	0	0	1	2	4	4	8	0	0	0	0	0	3	2
Alveolate;	K14365	0	0	0	1	0	0	0	0	0	0	0	0	0	0	0
Alveolate;	K14376	3	3	0	11	12	8	0	0	0	0	0	0	3	0	1
Alveolate;	K14379	0	1	0	0	0	0	1	1	0	0	0	0	1	1	1
Alveolate;	K14381	2	0	0	0	0	0	0	0	0	0	0	0	0	0	0
Alveolate;	K14396	3	1	0	1	0	0	0	0	0	0	0	0	0	0	0
Alveolate;	K14397	1	2	0	1	1	0	0	0	0	0	0	0	0	0	0
Alveolate;	K14403	0	0	0	0	0	0	0	0	0	0	0	0	0	0	0
Alveolate;	K14404	0	0	0	0	1	0	5	6	1	2	0	0	4	12	1
Alveolate;	K14405	0	0	0	2	6	4	5	5	0	1	0	0	2	1	0
Alveolate;	K14406	1	3	0	0	0	0	0	0	0	0	0	0	0	0	0
Alveolate;	K14407	3	1	3	0	0	0	0	0	0	0	0	0	0	0	0
Alveolate;	K14410	0	0	0	2	3	0	0	0	0	0	0	0	0	0	0
Alveolate;	K14411	6	2	0	3	3	1	0	0	0	3	0	1	1	4	3
Alveolate;	K14415	0	0	0	0	0	0	0	0	0	0	0	0	0	0	1
Alveolate;	K14424	0	0	0	2	1	2	0	0	0	0	0	0	0	0	0
Alveolate;	K14427	1	0	0	0	0	0	0	0	0	0	0	0	0	0	0
Alveolate;	K14437	0	0	0	0	0	0	0	0	0	0	0	0	1	0	2
Alveolate;	K14440	0	0	0	1	3	1	0	0	0	0	0	0	0	3	3
Alveolate;	K14454	3	2	0	0	0	0	1	0	0	0	0	0	3	1	4
Alveolate;	K14475	11	5	0	2	1	0	0	0	0	0	0	0	0	0	0
Alveolate;	K14512	0	0	0	0	0	0	0	0	0	0	0	0	1	0	0
Alveolate;	K14521	0	0	0	0	0	0	0	0	0	0	0	0	0	0	0
Alveolate;	K14537	1	2	0	0	1	1	0	0	0	0	0	0	0	0	1
Alveolate;	K14538	2	5	0	5	1	0	0	0	0	0	0	0	0	2	1
Alveolate;	K14544	0	0	0	0	0	0	1	0	0	0	0	0	0	0	0
Alveolate;	K14552	0	1	0	0	0	0	0	0	0	0	0	0	0	0	0
Alveolate;	K14554	0	0	0	0	0	0	0	0	0	0	0	0	0	0	0
Alveolate;	K14558	0	0	0	0	0	0	2	0	0	0	0	0	0	0	0
Alveolate;	K14560	0	0	0	0	0	0	0	0	0	0	0	0	0	2	0
Alveolate;	K14561	2	0	0	1	0	2	0	0	0	0	0	0	7	13	14
Alveolate;	K14563	25	32	2	7	9	0	1	0	0	1	8	2	10	14	8
Alveolate;	K14564	0	0	0	0	0	0	0	0	0	0	0	0	0	0	0
Alveolate;	K14565	12	27	0	15	8	0	0	1	0	0	0	0	6	7	3
Alveolate;	K14568	0	0	0	0	0	0	0	0	0	0	0	0	1	0	0
Alveolate;	K14569	0	0	0	1	0	0	0	0	0	0	0	0	0	0	0
Alveolate;	K14570	0	0	0	0	0	0	0	0	0	0	0	0	0	1	0
Alveolate;	K14572	0	0	0	23	14	14	0	0	0	78	20	38	0	2	1
Alveolate;	K14574	0	0	0	0	0	2	0	0	0	0	0	0	0	0	0
Alveolate;	K14616	0	0	0	0	0	0	0	0	0	0	0	0	0	1	0
Alveolate;	K14640	35	32	1	111	97	59	42	52	0	333	185	622	21	11	3
Alveolate;	K14648	1	1	0	0	0	0	0	0	0	0	0	0	0	0	0
Alveolate;	K14683	0	0	0	0	0	0	0	1	0	0	0	0	0	4	0
Alveolate;	K14684	0	0	0	0	0	0	0	0	0	0	0	0	3	0	1
Alveolate;	K14689	2	1	0	0	0	0	0	0	0	0	0	0	0	0	0
Alveolate;	K14701	0	0	0	1	3	0	0	0	0	0	0	0	0	0	0
Alveolate;	K14721	0	0	0	0	1	0	0	0	0	0	0	0	0	0	0
Alveolate;	K14731	0	0	0	0	0	0	0	0	0	0	0	1	0	0	0
Alveolate;	K14753	130.897	146.272	5	100.301	61.674	31	21	9	2	18	21	20	77.076	58.308	24
Alveolate;	K14757	0	0	0	14	9	6	0	0	0	0	0	0	0	0	0
Alveolate;	K14758	0	0	0	11	11	13	0	0	0	0	0	0	0	0	0
Alveolate;	K14768	1	1	0	0	0	0	0	0	0	0	0	0	0	0	0
Alveolate;	K14776	1	0	0	0	0	0	0	0	0	0	0	0	0	0	0
Alveolate;	K14777	0	0	0	0	1	0	0	1	0	0	0	0	0	0	0
Alveolate;	K14779	0	0	0	0	0	0	1	0	0	0	0	0	0	0	0
Alveolate;	K14785	0	0	0	0	0	1	0	0	0	0	0	0	0	0	0
Alveolate;	K14792	1	1	0	0	0	0	0	0	0	0	0	0	0	0	0
Alveolate;	K14793	0	0	0	0	0	2	0	0	0	0	0	0	0	0	0
Alveolate;	K14797	2	4	0	0	0	0	0	0	0	0	0	0	0	0	0
Alveolate;	K14799	0	0	0	0	1	0	0	0	0	0	0	0	0	0	0
Alveolate;	K14801	1	0	0	0	0	0	0	0	0	0	0	0	0	0	0
Alveolate;	K14802	2	3	0	7	2	1	0	0	0	0	3	0	1	1	2
Alveolate;	K14803	3	1	0	15	11	14	0	3	0	0	0	0	0	3	1
Alveolate;	K14808	0	0	0	2	0	0	0	0	0	0	0	0	0	0	0
Alveolate;	K14810	6	3	0	0	0	0	0	0	0	0	0	0	1	0	0
Alveolate;	K14811	0	0	0	0	0	0	1	0	0	0	0	0	0	0	0
Alveolate;	K14815	2	8	0	12	1	1	1	0	0	2	0	2	8	3	1
Alveolate;	K14816	0	0	0	0	0	0	0	0	0	0	0	0	1	0	0
Alveolate;	K14820	0	0	0	0	0	0	0	0	0	0	0	0	0	3	0
Alveolate;	K14821	0	0	0	0	0	0	0	0	0	0	0	0	0	4	0
Alveolate;	K14822	1	2	1	0	0	0	0	0	0	0	0	0	0	0	0
Alveolate;	K14823	0	0	0	0	0	0	0	0	0	0	0	0	2	1	0
Alveolate;	K14826	0	0	0	0	0	0	0	0	0	0	0	0	0	0	0
Alveolate;	K14831	0	0	0	0	0	0	0	0	0	0	0	0	0	0	0
Alveolate;	K14833	0	0	0	0	0	0	0	0	0	0	0	0	0	0	0
Alveolate;	K14835	0	0	0	0	0	0	0	0	0	0	5	1	2	0	1
Alveolate;	K14838	1	0	0	0	0	0	0	0	0	0	0	0	0	0	0
Alveolate;	K14842	11	8	0	19	24	33	0	0	0	0	0	0	255	266	89
Alveolate;	K14846	0	0	0	0	0	0	0	0	0	0	0	0	1	0	0
Alveolate;	K14847	0	0	0	0	0	0	0	1	0	0	0	1	1	1	1
Alveolate;	K14848	5	5	1	0	0	0	0	0	0	0	0	0	0	2	0
Alveolate;	K14852	1	0	0	2	0	0	0	0	0	0	0	0	1	1	0
Alveolate;	K14855	0	0	0	0	0	0	0	0	0	0	0	0	1	0	0
Alveolate;	K14856	0	1	0	0	0	0	0	0	0	0	0	0	0	0	0
Alveolate;	K14857	1	0	0	0	0	2	0	0	0	0	0	0	7	7	4
Alveolate;	K14944	0	0	0	1	1	2	0	0	0	0	0	0	2	0	3
Alveolate;	K14950	0	0	0	1	1	0	0	0	0	0	0	0	0	0	0
Alveolate;	K14951	0	0	0	0	0	0	0	0	0	0	0	0	2	1	0
Alveolate;	K14963	0	0	0	0	1	0	0	0	0	0	0	0	1	1	0
Alveolate;	K14966	0	0	0	5	3	2	0	0	0	0	0	0	1	1	1
Alveolate;	K14994	0	0	0	0	0	0	1	0	0	0	2	0	0	0	0
Alveolate;	K15013	0	7	0	0	0	0	0	0	0	0	0	0	1	0	1
Alveolate;	K15014	0	0	0	0	0	0	0	0	0	0	0	0	4	3	1
Alveolate;	K15015	0	0	0	1	5	1	0	0	0	0	0	2	0	0	0
Alveolate;	K15028	1	0	0	0	0	0	0	0	0	0	0	0	0	0	0
Alveolate;	K15030	1	1	0	0	0	0	0	1	0	0	0	0	0	0	0
Alveolate;	K15042	0	0	0	0	1	0	0	0	0	0	0	0	0	0	0
Alveolate;	K15045	0	0	0	0	0	0	0	0	0	0	0	0	0	0	0
Alveolate;	K15046	0	0	0	9	11	10	0	0	0	1	0	0	0	0	0
Alveolate;	K15102	292	311	25	233	160	128	35	49	1	4	14	5	349	478	169
Alveolate;	K15104	5	3	0	0	1	0	0	0	0	3	2	6	14	7	1
Alveolate;	K15106	0	0	0	0	0	0	0	0	0	0	0	0	1	0	0
Alveolate;	K15109	1	0	0	0	0	0	0	0	0	0	0	0	0	0	0
Alveolate;	K15110	0	0	0	0	0	0	0	0	0	0	0	2	0	0	0
Alveolate;	K15113	0	0	0	0	0	0	0	0	0	0	0	0	0	0	0
Alveolate;	K15156	0	0	0	0	0	0	0	0	0	1	0	1	0	0	0
Alveolate;	K15157	0	0	0	0	0	0	0	0	0	0	0	0	0	0	0
Alveolate;	K15171	0	0	0	0	0	0	0	0	0	0	0	0	1	0	0
Alveolate;	K15176	0	0	0	4	1	0	0	0	0	0	0	0	0	0	0
Alveolate;	K15190	3	3	0	1	0	0	0	0	0	0	0	0	0	0	0
Alveolate;	K15258	0	0	0	0	0	0	0	0	0	2	0	0	0	0	0
Alveolate;	K15259	0	0	0	0	0	0	0	0	0	0	5	1	0	0	0
Alveolate;	K15272	0	0	0	3	0	1	3	7	0	0	0	0	65	72	35
Alveolate;	K15276	0	0	0	2	2	2	0	0	0	0	0	0	0	0	0
Alveolate;	K15283	1	2	0	2	0	2	0	0	0	0	0	0	0	0	0
Alveolate;	K15285	5	7	1	1	0	0	0	0	0	0	0	0	0	1	0
Alveolate;	K15292	3	2	0	0	0	0	0	0	0	0	0	0	0	0	0
Alveolate;	K15296	0	0	0	1	0	0	0	0	0	0	0	0	0	0	0
Alveolate;	K15306	1	1	1	0	3	3	0	0	0	0	0	0	5	3	1
Alveolate;	K15308	4	1	0	3	6	3	35	31	0	7	8	19	7	6	8
Alveolate;	K15361	0	0	0	0	0	0	0	0	0	0	0	0	0	2	0
Alveolate;	K15377	0	2	0	2	1	0	0	1	0	0	0	0	0	1	1
Alveolate;	K15378	0	0	0	0	0	0	0	0	0	0	0	0	2	0	0
Alveolate;	K15403	0	0	0	0	0	0	0	0	0	0	0	0	0	0	0
Alveolate;	K15414	3	2	0	4	7	2	0	0	0	0	0	0	1	2	0
Alveolate;	K15423	54	55	0	74	59	45	2	0	0	318	142	252	116	130	38
Alveolate;	K15425	0	0	0	0	0	0	0	0	0	0	0	0	1	1	0
Alveolate;	K15429	0	0	0	0	0	0	0	0	0	0	0	0	0	0	0
Alveolate;	K15436	0	0	0	0	0	0	0	0	0	0	0	0	1	0	0
Alveolate;	K15437	0	0	0	0	4	0	0	0	0	0	0	0	0	0	0
Alveolate;	K15441	0	0	0	1	1	0	0	0	0	0	0	0	0	0	0
Alveolate;	K15445	0	0	0	0	0	0	0	0	0	0	0	0	0	0	0
Alveolate;	K15448	0	0	0	0	0	0	0	0	0	1	0	0	0	0	0
Alveolate;	K15449	0	2	0	1	0	0	0	0	0	0	0	0	0	0	0
Alveolate;	K15498	3	1	0	0	0	1	0	0	0	1	0	1	0	0	0
Alveolate;	K15501	0	0	0	0	0	0	0	0	0	0	2	0	0	0	0
Alveolate;	K15502	1	1	0	4	1	0	4	6	0	0	4	5	6	13	4
Alveolate;	K15504	1	0	0	0	0	0	0	0	0	0	0	0	0	0	0
Alveolate;	K15505	0	1	0	0	0	0	0	0	0	0	0	0	0	0	0
Alveolate;	K15516	0	1	0	0	0	0	0	0	0	0	0	0	0	0	0
Alveolate;	K15528	0	0	0	0	0	0	0	0	0	0	0	0	0	0	0
Alveolate;	K15535	0	0	0	5	4	0	0	0	0	0	0	0	0	0	0
Alveolate;	K15623	0	0	0	0	0	0	0	0	0	0	0	0	0	0	0
Alveolate;	K15628	0	0	0	0	0	0	0	0	0	0	0	0	0	0	0
Alveolate;	K15634	0	0	0	0	0	0	0	0	0	0	0	0	3	0	1
Alveolate;	K15686	0	0	0	0	0	0	0	0	0	0	0	3	0	0	0
Alveolate;	K15687	0	0	0	7	10	10	8	10	0	1	0	0	3	8	1
Alveolate;	K15690	0	0	0	0	3	0	0	0	0	0	0	0	0	0	0
Alveolate;	K15692	0	0	0	0	0	0	0	0	0	0	0	0	1	1	1
Alveolate;	K15694	0	0	0	1	0	2	0	0	0	0	0	0	2	0	0
Alveolate;	K15704	0	0	0	0	0	0	0	0	0	0	0	0	0	0	0
Alveolate;	K15711	0	0	0	2	1	0	0	0	0	0	0	0	1	0	0
Alveolate;	K15731	0	0	0	1	0	0	30	35	0	69	19	47	37	42	2
Alveolate;	K15779	0	0	0	0	0	1	0	0	0	0	1	1	0	0	0
Alveolate;	K15865	0	1	0	0	1	0	0	0	0	0	3	3	0	0	0
Alveolate;	K15979	14	25	1	0	0	0	0	0	0	0	0	0	4	4	0
Alveolate;	K15987	4	2	0	0	1	0	1	0	0	0	0	0	3	6	2
Alveolate;	K16055	19	21	3	2	6	1	0	0	0	0	0	0	3	0	1
Alveolate;	K16072	8	10	1	2	3	0	0	0	0	0	0	0	0	1	0
Alveolate;	K16185	0	1	0	0	0	0	0	0	0	0	0	0	0	0	0
Alveolate;	K16186	3	0	0	2	1	1	0	0	0	0	0	0	0	0	0
Alveolate;	K16197	0	1	0	0	0	0	0	0	0	0	0	0	0	0	0
Alveolate;	K16219	0	0	0	0	0	0	0	0	0	0	0	0	1	1	0
Alveolate;	K16267	5	1	0	2.693	1	0	2	1	0	0	0	0	1	5	0
Alveolate;	K16273	0	0	0	0	0	0	0	0	0	0	0	2	0	0	0
Alveolate;	K16284	0	0	0	2	0	0	0	0	0	0	0	0	0	0	0
Alveolate;	K16290	4	17	0	6	1	1	0	1	0	0	0	0	1	2	1
Alveolate;	K16297	0	0	0	0	0	0	0	0	0	0	0	0	0	0	1
Alveolate;	K16298	1	3	0	2	0	1	0	0	0	0	0	0	0	0	0
Alveolate;	K16302	0	0	0	1	0	0	0	0	0	0	0	0	0	0	0
Alveolate;	K16311	0	0	0	0	0	0	0	0	0	0	0	1	0	0	0
Alveolate;	K16457	5	1	0	0	0	0	0	0	0	0	0	0	0	0	0
Alveolate;	K16458	0	2	0	0	1	0	0	0	0	0	0	0	2	0	1
Alveolate;	K16462	0	0	0	70	59	61	2	6	0	0	0	0	5	4	3
Alveolate;	K16463	0	1	0	0	0	0	0	0	0	0	0	0	0	0	0
Alveolate;	K16465	313	228	31	73	49	52	18	26	0	43	148	66	107	108	68
Alveolate;	K16466	35	20	7	20	8	11	0	0	0	0	1	0	3	0	0
Alveolate;	K16473	0	0	0	0	0	2	0	0	0	0	0	0	0	0	0
Alveolate;	K16474	0	0	0	14	12	7	0	0	0	2	14	1	0	0	0
Alveolate;	K16482	0	0	0	1	0	0	0	0	0	0	0	0	0	0	0
Alveolate;	K16487	0	0	0	0	2	0	0	0	0	0	0	0	0	1	1
Alveolate;	K16498	0	0	0	0	0	0	0	0	0	0	0	0	1	2	2
Alveolate;	K16531	0	0	0	0	0	0	0	0	0	0	0	0	0	0	0
Alveolate;	K16533	0	0	0	0	2	0	0	0	0	0	0	0	0	0	0
Alveolate;	K16535	1	0	0	3	4	2	0	0	0	0	0	0	0	0	0
Alveolate;	K16536	1	0	1	0	0	0	0	0	0	0	0	0	0	0	0
Alveolate;	K16540	0	0	0	1	0	0	0	0	0	0	0	0	0	0	0
Alveolate;	K16569	0	0	0	0	0	0	0	0	0	0	0	0	0	0	0
Alveolate;	K16575	11	11	0	1	0	0	0	0	0	0	0	1	4	2	1
Alveolate;	K16582	31	20	8	15.258	4	11	0	0	0	0	0	0	0	1	0
Alveolate;	K16600	1	0	0	0	0	0	0	0	0	0	0	0	0	0	0
Alveolate;	K16601	0	0	0	2	0	0	0	0	0	0	0	0	0	0	0
Alveolate;	K16602	1	1	0	0	0	1	0	0	0	0	7	7	11	10	14
Alveolate;	K16603	1	3	0	0	1	1	0	0	0	0	0	0	0	0	0
Alveolate;	K16608	8	9	1	8	5	6	0	2	0	0	0	0	2	1	2
Alveolate;	K16669	0	0	0	0	0	0	0	0	0	0	0	0	0	0	0
Alveolate;	K16675	6	3	0	2	0	0	0	0	0	1	0	0	3	0	0
Alveolate;	K16687	0	0	0	1	1	0	0	0	0	0	0	0	0	0	0
Alveolate;	K16726	0	0	0	0	0	0	0	0	0	0	1	0	0	0	0
Alveolate;	K16742	0	0	0	8	2	2	0	0	0	0	0	0	0	0	0
Alveolate;	K16743	0	0	0	0	0	0	0	0	0	0	0	0	0	0	0
Alveolate;	K16745	0	0	0	0	1	1	0	0	0	0	0	0	0	0	0
Alveolate;	K16746	5	4	0	0	0	0	0	0	0	0	0	0	0	0	1
Alveolate;	K16747	0	0	0	0	0	0	0	0	0	0	0	0	0	2	0
Alveolate;	K16757	1	0	0	0	0	0	0	0	0	0	0	0	0	1	0
Alveolate;	K16770	21	10.567	0	32.475	25	18	10	12	0	2	4	3	12	7	5
Alveolate;	K16780	32	32	1	23.147	13	10	84	78	1	249	298	249	13	12	7.919
Alveolate;	K16781	0	0	0	0	0	0	0	0	0	0	3	1	0	0	0
Alveolate;	K16794	0	0	0	1	0	0	0	0	0	0	0	0	0	0	0
Alveolate;	K16889	0	1	0	1	5	0	0	0	0	0	0	0	0	0	0
Alveolate;	K16890	0	0	0	8	4	2	3	8	0	1	0	3	0	1	1
Alveolate;	K16896	0	0	0	1	0	0	0	0	0	0	0	1	0	0	0
Alveolate;	K16897	0	0	0	3	4	0	0	0	0	0	0	0	0	0	0
Alveolate;	K16938	0	0	0	0	0	0	1	0	0	0	0	0	0	0	0
Alveolate;	K17065	33	23	0	44	41.26	28	118	294.255	2	232	188	213	138.137	219	70
Alveolate;	K17080	9	18	2	5	5	3	0	0	0	1	0	0	5	5	0
Alveolate;	K17081	9	12	1	12	9	4	2	2	0	0	0	0	2	7	0
Alveolate;	K17086	11	10	1	3	2	2	3	1	0	0	0	0	3	2	2
Alveolate;	K17087	0	0	0	0	0	0	0	0	0	0	0	0	2	2	1
Alveolate;	K17218	36	24	3	18	18	8	0	0	0	0	0	0	0	0	0
Alveolate;	K17231	0	0	0	0	0	0	0	0	0	0	0	0	0	0	0
Alveolate;	K17255	44	58	2	8	8	5	6	4	0	4	1	4	24	6	3
Alveolate;	K17259	0	0	0	0	0	0	0	0	0	1	3	0	0	0	0
Alveolate;	K17261	1	1	0	1	2	1	0	0	0	0	1	1	0	0	0
Alveolate;	K17262	0	0	0	0	0	0	0	0	0	0	0	0	0	0	0
Alveolate;	K17263	1	0	0	2	0	0	0	0	0	0	0	0	0	0	0
Alveolate;	K17266	0	0	0	1	3	0	0	2	1	0	0	0	2	8	1
Alveolate;	K17267	3	1	0	0	2	0	0	0	0	0	0	0	0	0	0
Alveolate;	K17268	0	0	0	0	0	0	0	0	0	0	0	0	0	0	0
Alveolate;	K17275	0	0	0	2	2	0	0	0	0	0	0	0	0	0	0
Alveolate;	K17279	3	13	1	6	5	5	0	0	0	0	0	0	0	0	0
Alveolate;	K17286	2	2	0	0	0	0	0	0	0	0	0	0	0	0	0
Alveolate;	K17301	12	12	0	1	0	0	0	1	0	0	0	2	0	0	0
Alveolate;	K17302	3	3	0	0	0	0	0	0	0	0	0	0	4	0	0
Alveolate;	K17341	66	59	2	61	59	45	38	62	0	59	62	65	16	18	18
Alveolate;	K17388	1	3	0	4	2	2	2.329	2	0	0	6	0	4	7	2
Alveolate;	K17408	0	0	0	0	0	0	0	0	0	0	0	0	0	1	0
Alveolate;	K17428	0	0	0	0	0	0	0	0	0	0	0	0	1	0	0
Alveolate;	K17430	0	0	0	1	0	0	0	0	0	0	0	0	0	0	0
Alveolate;	K17455	0	0	0	0	0	0	4	4.215	0	0	0	0	0	0	0
Alveolate;	K17491	0	0	0	0	0	0	0	0	0	0	3	0	0	0	0
Alveolate;	K17495	5	8	0	3	1	2	2	4	0	0	0	0	5	1	0
Alveolate;	K17499	12	4	0	21	19	11	15	18	3	26	64	46	93	99	65
Alveolate;	K17500	1	1	0	0	0	0	0	0	0	0	0	0	0	0	0
Alveolate;	K17506	0	0	0	8	5	1	0	0	0	1	0	1	0	1	0
Alveolate;	K17508	1	0	0	1	1	0	2	4	0	0	0	0	0	0	0
Alveolate;	K17530	1	3	0	0	0	0	0	0	0	0	0	1	2	0	1
Alveolate;	K17553	0	0	0	0	0	0	0	0	0	0	0	0	2	2	0
Alveolate;	K17570	1	10	0	9	8	16	1	0	0	0	0	0	2	0	0
Alveolate;	K17578	0	0	0	0	0	0	0	0	0	0	0	0	0	1	0
Alveolate;	K17579	0	0	0	0	0	0	0	0	0	0	0	0	3	3	1
Alveolate;	K17580	1	0	0	0	0	0	0	0	0	0	0	0	0	0	0
Alveolate;	K17584	0	0	0	0	0	0	0	0	0	1	2	1	0	0	0
Alveolate;	K17592	1	2	0	1	0	0	0	0	0	0	0	0	1	0	0
Alveolate;	K17605	0	0	0	0	0	0	0	0	0	0	0	0	0	0	0
Alveolate;	K17606	0	0	0	0	1	1	0	0	0	0	0	0	0	0	0
Alveolate;	K17607	2	1	0	0	0	0	0	0	0	0	0	0	2	0	0
Alveolate;	K17609	14	14	0	38	47	39	7	10	0	1	3	0	4	6	4
Alveolate;	K17615	0	0	0	0	0	0	0	0	0	0	0	0	1	0	0
Alveolate;	K17616	4	12	0	0	0	0	0	0	0	0	0	0	3	0	2
Alveolate;	K17619	0	0	0	0	0	0	0	0	0	0	0	0	0	1	0
Alveolate;	K17681	0	0	0	2	1	0	0	0	0	0	0	0	0	0	0
Alveolate;	K17710	1.436	0	0	0	1	0	3	18	0	30	16	31	0	1	0
Alveolate;	K17732	0	0	0	0	0	0	0	0	0	1	0	2	8	3	1
Alveolate;	K17743	6	3	0	6	2	1	0	1	0	0	0	0	1	1	0
Alveolate;	K17751	188.869	182.579	8	91	43.026	27	57.394	66.094	0	13	73	26	100.205	116.854	76.308
Alveolate;	K17757	0	0	0	0	0	0	0	0	0	0	0	0	0	0	0
Alveolate;	K17777	0	0	0	0	0	0	0	0	0	1	0	0	0	0	0
Alveolate;	K17778	0	0	0	0	0	1	0	0	0	0	0	0	0	0	0
Alveolate;	K17781	0	0	0	0	0	0	0	1	0	2	0	2	0	0	0
Alveolate;	K17795	0	0	0	0	0	0	0	0	0	0	0	0	0	1	0
Alveolate;	K17804	1	2	0	0	0	0	0	0	0	0	0	0	0	0	0
Alveolate;	K17808	0	0	0	1	0	0	0	0	0	0	0	0	0	0	0
Alveolate;	K17822	1	3	1	0	1	2	2	0	0	0	0	0	1	1	0
Alveolate;	K17890	0	0	0	0	0	0	0	0	0	0	0	0	0	0	0
Alveolate;	K17906	0	0	0	0	2	0	0	0	0	0	0	0	0	0	0
Alveolate;	K17907	1	0	0	0	0	0	0	0	0	0	0	0	0	0	0
Alveolate;	K17908	5	1	0	1	2	0	2	3	0	0	0	1	0	3	0
Alveolate;	K17914	1	4	0	10	8	3	0	0	0	0	8	5	1	3	1
Alveolate;	K17916	2	1	0	0	0	0	0	0	0	0	0	0	0	0	0
Alveolate;	K17917	0	0	0	1	0	0	0	0	0	0	0	0	0	0	0
Alveolate;	K17922	0	0	0	0	1	0	0	0	0	0	0	0	0	0	0
Alveolate;	K17943	11	3	1	9.328	4	4	0	0	0	5	3	0	2.159	0	0
Alveolate;	K17987	22	19	2	31	14	11	0	2	0	0	0	0	21	11	4
Alveolate;	K18024	1	0	0	0	0	0	0	0	0	0	0	0	0	0	0
Alveolate;	K18035	0	0	0	0	0	0	0	0	0	0	0	0	0	0	0
Alveolate;	K18041	4	2	0	0	0	0	0	0	0	0	0	0	0	0	0
Alveolate;	K18080	0	1	0	0	0	0	0	0	0	0	0	0	0	0	0
Alveolate;	K18106	0	3	0	0	0	0	0	0	0	0	0	0	0	0	0
Alveolate;	K18134	0	0	0	0	0	0	1	0	0	0	0	0	0	0	0
Alveolate;	K18183	0	0	0	0	0	0	0	0	6	0	2	0	3	0	4
Alveolate;	K18272	2	0	0	0	0	0	0	0	0	0	0	0	0	0	0
Alveolate;	K18404	22	25	3	0	0	0	0	0	0	0	0	0	0	0	0
Alveolate;	K18423	1	0	0	0	0	0	0	0	0	0	0	0	0	0	0
Alveolate;	K18442	2	1	1	1	0	0	0	0	0	0	0	0	0	0	0
Alveolate;	K18460	2	1	0	0	0	0	0	0	0	0	0	0	2	0	0
Alveolate;	K18466	7	12	0	2	4	2	0	0	0	1	0	1	2	3	2
Alveolate;	K18467	10	6	1	9	6	8	0	0	0	0	0	0	0	0	0
Alveolate;	K18468	11	10	0	2	0	3	0	0	0	0	0	1	3	4	1
Alveolate;	K18469	0	0	0	1	0	3	0	0	0	0	0	0	0	0	0
Alveolate;	K18550	1	0	0	0	0	0	0	0	0	0	0	0	0	0	0
Alveolate;	K18595	0	0	0	0	0	1	0	0	0	0	0	0	0	0	0
Alveolate;	K18598	0	0	0	1	0	1	0	0	0	0	0	0	0	0	0
Alveolate;	K18618	0	0	0	0	0	0	0	0	0	0	0	0	1	1	0
Alveolate;	K18635	1	2	1	0	0	0	0	0	0	1	0	0	7	6	1
Alveolate;	K18643	0	0	0	0	0	0	0	0	0	0	0	0	0	0	0
Alveolate;	K18655	3	3	0	0	0	0	0	1	0	0	0	0	2	0	0
Alveolate;	K18663	3	2	0	0	0	0	0	0	0	0	0	0	0	0	0
Alveolate;	K18666	0	2	0	0	1	0	0	0	0	0	0	0	0	0	0
Alveolate;	K18669	0	1	0	5	6	2	0	0	0	0	0	0	2	0	0
Alveolate;	K18730	0	0	0	3	5	11	0	0	0	0	0	0	0	0	0
Alveolate;	K18753	14	10	0	28	15	20	32	30	0	72	20	75	22	36	8
Alveolate;	K18757	3	3	0	0	0	0	0	0	0	0	0	0	1	1	1
Alveolate;	K18758	1	0	0	0	0	0	0	0	0	0	0	0	0	0	0
Alveolate;	K18798	0	1	1	7	2	1	0	0	0	0	0	0	0	0	0
Alveolate;	K18932	1	3	0	2	0	0	0	0	0	0	0	0	0	0	0
Alveolate;	K18995	0	1	0	0	0	0	0	0	0	0	0	0	0	0	0
Alveolate;	K19006	0	0	0	0	0	0	0	0	0	0	0	0	0	0	0
Alveolate;	K19026	0	0	0	0	0	0	0	0	0	1	0	0	0	0	0
Alveolate;	K19036	0	1	0	0	0	0	0	0	0	0	0	0	0	0	0
Alveolate;	K19041	0	0	0	3	0	1	0	0	0	0	0	0	1	0	1
Alveolate;	K19199	0	0	0	0	0	0	0	0	0	0	0	0	0	0	0
Alveolate;	K19302	0	1	0	0	0	0	0	0	0	0	0	0	0	0	0
Alveolate;	K19306	0	0	0	3	0	0	0	0	0	0	0	0	3	0	0
Alveolate;	K19326	0	0	0	1	0	0	0	0	0	0	0	0	1	1	0
Alveolate;	K19327	2	1	0	0	0	0	0	0	0	0	0	0	6	1	1
Alveolate;	K19330	0	0	0	0	0	0	0	0	0	0	0	0	0	2	0
Alveolate;	K19348	3	2	0	0	0	0	0	0	0	0	0	0	0	0	0
Alveolate;	K19352	0	0	0	2	0	0	0	0	0	0	0	0	0	0	0
Alveolate;	K19363	5	4	0	22	34	18	17	15	0	15	15	9	11	8	0
Alveolate;	K19369	0	0	0	0	1	0	0	0	0	0	0	0	0	0	0
Alveolate;	K19372	0	0	0	0	0	0	0	0	0	0	0	0	0	1	0
Alveolate;	K19373	0	0	0	0	0	0	0	1	0	0	0	0	0	0	0
Alveolate;	K19398	0	0	0	0	0	0	0	0	0	0	0	0	0	0	0
Alveolate;	K19476	0	0	0	0	0	0	0	0	0	0	0	0	1	2	0
Alveolate;	K19502	0	0	0	1	0	0	0	0	0	0	0	0	0	0	0
Alveolate;	K19525	0	0	0	0	0	3	1	1	0	0	0	0	1	0	0
Alveolate;	K19530	0	0	0	0	0	0	0	0	0	0	2	2	1	2	1
Alveolate;	K19573	0	0	0	0	0	0	0	1	0	0	0	0	0	0	0
Alveolate;	K19584	194.647	148	2	191	185	155	302	395	2	1025.27	711	833	320.646	442.977	143
Alveolate;	K19600	0	0	0	1	1	0	0	0	0	0	0	0	0	0	0
Alveolate;	K19603	24	15	1	4	7	6	16	24	0	5	0	8	13	2	2
Alveolate;	K19612	0	0	0	0	0	0	0	0	0	0	0	0	0	0	0
Alveolate;	K19613	0	0	0	0	0	0	0	0	0	0	0	0	2	0	0
Alveolate;	K19656	0	2	0	5	3	4	2	2	0	1	3	1	0	1	0
Alveolate;	K19668	0	2	0	0	0	0	0	0	0	0	0	0	0	1	2
Alveolate;	K19672	0	1	0	0	0	0	0	0	0	0	0	0	0	0	0
Alveolate;	K19673	0	1	0	8	5	1	1	0	1	0	0	0	0	1	0
Alveolate;	K19674	7	10	0	7	0	2	0	3	0	0	0	1	5	7	1
Alveolate;	K19676	0	0	0	0	0	0	0	0	0	0	0	0	2	3	5
Alveolate;	K19678	0	0	0	0	0	0	0	0	0	0	0	0	1	0	0
Alveolate;	K19679	4	2	1	0	0	0	1	2	0	0	0	0	0	0	1
Alveolate;	K19680	1	1	0	6	0	3	0	0	0	0	3	2	0	0	0
Alveolate;	K19681	3	3	0	2	3	0	0	0	0	1	0	1	0	2	0
Alveolate;	K19682	6	4	0	0	0	0	0	0	0	3	0	1	2	0	0
Alveolate;	K19683	0	1	0	0	0	0	0	0	0	0	0	0	1	3	3
Alveolate;	K19685	1	3	0	4	9	5	0	0	0	0	0	0	0	0	0
Alveolate;	K19703	0	0	0	0	0	0	0	0	0	0	0	0	0	0	0
Alveolate;	K19704	0	0	0	2	0	0	0	0	0	0	0	0	0	0	0
Alveolate;	K19721	0	0	0	1	0	0	0	2	0	1	6	3	0	2	1
Alveolate;	K19748	0	1	0	0	0	0	0	0	0	0	0	0	0	0	0
Alveolate;	K19750	17	12.142	2	16	10	8	0	0	0	0	0	0	0	1	0
Alveolate;	K19752	7	7	4	7	11	5	0	0	0	0	0	0	0	0	0
Alveolate;	K19753	0	0	0	0	0	0	0	0	0	0	0	0	2	1	3
Alveolate;	K19754	20	8	6	0	0	0	0	0	0	0	0	0	0	0	0
Alveolate;	K19755	65	64	9	27	21	16	4	11	0	1	0	1	21	15	14
Alveolate;	K19756	14	15	0	16	13	2	3	1	0	1	0	2	31	13	4
Alveolate;	K19757	7	1	0	6	1	0	0	4	0	0	0	4	8	5	3
Alveolate;	K19759	0	0	0	1	0	0	0	0	0	0	0	0	0	0	0
Alveolate;	K19760	47	45	5	50	49	43	1	3	0	0	3	0	2	1	3
Alveolate;	K19787	0	0	0	0	0	1	0	0	0	0	0	0	0	0	0
Alveolate;	K19788	1	2	2	0	1	0	0	0	0	0	0	0	0	1	0
Alveolate;	K19801	0	0	0	0	0	0	0	0	0	0	0	0	0	0	0
Alveolate;	K19868	0	0	0	0	0	0	0	0	0	0	0	0	0	0	0
Alveolate;	K19869	2	1	0	0	0	0	0	0	0	0	0	0	1	0	0
Alveolate;	K19878	5	0	1	0	2	0	1	2	0	1	0	2	2	1	0
Alveolate;	K19932	0	0	0	0	0	1	0	0	0	0	0	0	0	0	0
Alveolate;	K19942	5	3	1	2	4	4	2	1	0	0	0	0	0	3	3
Alveolate;	K19944	3	6	2	14	11	4	35	41	0	9	6	14	0	0	0
Alveolate;	K19953	0	0	0	0	0	0	0	0	0	0	0	0	0	0	0
Alveolate;	K19998	0	0	0	0	0	0	0	0	0	0	0	0	0	0	1
Alveolate;	K20027	0	0	0	1	0	0	0	0	0	0	0	0	0	0	0
Alveolate;	K20028	6	7	0	12	4	2	56	95	0	8	8	34	30	32	11
Alveolate;	K20029	3	0	1	0	0	0	0	0	0	0	0	0	1	1	2
Alveolate;	K20032	1	4	0	0	0	0	0	0	0	0	0	0	1	3	0
Alveolate;	K20068	0	0	0	0	0	0	18	22	0	3	0	1	0	0	0
Alveolate;	K20069	0	0	0	0	0	0	0	0	0	0	0	0	0	0	0
Alveolate;	K20093	1	1	0	0	0	0	0	0	0	0	0	0	0	0	0
Alveolate;	K20103	0	0	0	1	0	1	0	0	0	0	0	0	2	0	1
Alveolate;	K20131	0	2	0	0	0	0	0	0	0	0	0	0	1	1	1
Alveolate;	K20164	0	0	0	0	0	1	17	41	0	6	4	15	5	5	2
Alveolate;	K20167	0	0	0	0	0	0	0	0	0	0	0	0	0	0	0
Alveolate;	K20176	0	0	0	1	0	0	0	0	0	0	0	0	0	0	0
Alveolate;	K20178	0	0	0	0	0	0	0	0	0	0	0	0	0	0	0
Alveolate;	K20180	0	0	0	0	0	0	0	0	0	0	0	0	2	1	2
Alveolate;	K20181	0	1	0	0	0	0	0	0	0	0	0	0	0	0	0
Alveolate;	K20182	1	3	0	0	0	0	0	0	0	0	0	0	0	0	0
Alveolate;	K20196	13	8	3	4	4	0	9	13	0	1	5	1	1	2	0
Alveolate;	K20217	0	0	0	0	0	0	0	0	0	2	0	2	0	0	0
Alveolate;	K20222	0	0	0	1	0	0	0	0	0	0	0	0	0	0	0
Alveolate;	K20238	0	0	0	0	0	0	0	0	0	0	0	0	0	0	0
Alveolate;	K20251	0	0	0	0	0	0	0	0	0	0	0	0	0	1	0
Alveolate;	K20282	2	2	0	3	1	1	0	0	0	0	0	0	0	0	2
Alveolate;	K20285	0	0	0	0	0	0	0	1	0	0	0	0	0	0	0
Alveolate;	K20286	0	0	0	0	0	0	0	0	0	0	0	0	51	73	9
Alveolate;	K20289	0	0	0	1	0	0	0	1	0	0	0	0	0	0	0
Alveolate;	K20291	2	1	0	0	0	0	0	0	0	0	0	0	0	1	1
Alveolate;	K20293	0	0	0	0	0	0	0	0	0	0	0	0	0	0	0
Alveolate;	K20295	1	2	0	0	0	0	0	0	0	0	0	0	0	0	0
Alveolate;	K20298	0	1	0	0	0	0	0	0	0	0	0	0	0	0	0
Alveolate;	K20299	0	0	0	0	1	0	0	0	0	0	0	0	0	0	0
Alveolate;	K20302	2	1	1	0	0	0	0	0	0	0	0	0	0	0	0
Alveolate;	K20315	0	0	0	0	0	0	0	0	0	0	0	0	0	0	0
Alveolate;	K20347	1	2	0	1	0	0	1	1	0	0	0	0	0	0	0
Alveolate;	K20352	0	0	0	1	0	2	1	1	0	0	0	0	0	0	0
Alveolate;	K20360	2	0	0	0	0	0	0	0	0	0	0	0	2	0	1
Alveolate;	K20362	0	0	0	1	0	3	0	0	0	0	0	0	0	0	0
Alveolate;	K20363	0	0	0	0	0	0	0	0	0	0	0	0	5	1	0
Alveolate;	K20367	0	0	0	1	0	0	0	0	0	0	0	0	0	0	0
Alveolate;	K20416	0	0	0	1	0	0	0	0	0	0	0	0	0	0	0
Alveolate;	K20465	0	0	0	0	0	0	0	0	0	0	0	0	0	0	0
Alveolate;	K20471	1	0	0	3	1	1	0	0	0	0	0	0	0	0	0
Alveolate;	K20472	0	0	0	0	0	0	0	0	0	0	3	0	1	2	0
Alveolate;	K20474	0	0	0	1	1	1	0	0	0	0	0	0	0	0	0
Alveolate;	K20478	0	0	0	1	0	2	2	6	0	1	18	8	0	3	1
Alveolate;	K20526	0	0	0	0	0	0	0	0	0	0	0	0	0	0	2
Alveolate;	K20535	0	0	0	0	0	0	2	1	0	1	0	1	0	0	0
Alveolate;	K20547	0	0	0	0	0	0	0	0	0	0	0	0	0	0	0
Alveolate;	K20607	0	1	0	1	0	0	0	0	0	0	0	0	0	0	0
Alveolate;	K20642	1	0	0	0	0	0	0	0	0	0	0	0	0	0	0
Alveolate;	K20715	0	0	0	19	6	4	0	0	0	1	0	0	0	0	0
Alveolate;	K20717	0	0	0	0	0	1	0	0	0	0	0	0	5	1	0
Alveolate;	K20791	10	5	2	0	0	0	0	0	0	0	0	0	0	0	0
Alveolate;	K20792	0	0	0	3	0	0	2	0	0	0	0	0	0	0	0
Alveolate;	K20794	0	4	0	0	0	0	0	0	0	0	0	0	0	0	0
Alveolate;	K20800	0	1	0	0	0	0	0	0	0	0	0	0	0	0	0
Alveolate;	K20862	0	0	0	3	1	0	0	0	0	0	0	0	0	0	0
Alveolate;	K20872	0	0	0	0	0	0	0	0	0	0	0	0	3	6	1
Alveolate;	K20876	0	0	0	1	0	1	0	0	0	0	0	0	0	0	0
Alveolate;	K20884	0	0	1	0	0	0	0	0	0	0	0	0	0	0	0
Alveolate;	K20924	0	0	0	0	0	0	0	0	0	1	1	0	0	0	0
Alveolate;	K20989	5	6	0	3.295	6	1	4	5	0	0	0	0	2	2	1
Alveolate;	K20994	0	0	0	0	0	0	0	0	0	0	0	0	0	0	0
Alveolate;	K21110	0	0	0	1	0	0	0	0	0	0	0	0	0	0	0
Alveolate;	K21121	0	0	0	0	0	0	0	0	0	0	0	0	0	0	0
Alveolate;	K21125	0	0	0	0	0	0	1	2	0	0	0	0	2	0	0
Alveolate;	K21195	0	0	0	1	0	0	0	0	0	0	4	1	0	0	0
Alveolate;	K21198	0	0	0	0	0	0	0	0	0	0	0	0	0	0	0
Alveolate;	K21357	0	0	0	0	0	0	1	0	0	0	0	0	0	0	0
Alveolate;	K21396	0	0	0	0	0	0	0	0	0	0	0	0	3	1	4
Alveolate;	K21421	0	1	0	1	2	1	0	0	0	0	0	0	0	0	0
Alveolate;	K21435	0	0	0	6	4	1	0	0	0	0	0	0	0	0	0
Alveolate;	K21436	1	0	0	0	0	0	0	0	0	0	0	0	0	0	0
Alveolate;	K21437	0	1	0	0	0	0	0	0	0	0	0	0	0	0	0
Alveolate;	K21440	0	1	0	2	1	1	2	2	0	0	0	0	5	16.809	1
Alveolate;	K21442	0	0	0	0	0	0	1	0	0	0	0	0	0	0	0
Alveolate;	K21444	1	1	0	0	0	0	0	0	0	0	0	0	0	0	0
Alveolate;	K21480	5	1	0	0	0	0	0	0	0	0	0	0	0	0	0
Alveolate;	K21737	0	0	0	2	0	3	0	0	0	0	0	0	0	0	0
Alveolate;	K21768	0	0	0	0	0	0	0	0	0	0	0	0	0	0	0
Alveolate;	K21770	0	0	0	0	0	0	0	0	0	0	0	0	0	0	0
Alveolate;	K21777	0	0	0	2	0	1	0	0	0	0	0	0	0	0	0
Alveolate;	K21862	1	0	0	0	0	0	0	0	0	0	0	0	0	0	0
Alveolate;	K07906	0	0	0	2	0	0	0	0	0	0	0	0	0	0	0
Alveolate;	K08618	0	0	0	0	0	0	0	0	0	0	0	0	0	0	0
Alveolate;	K10809	0	0	0	0	0	0	0	0	0	0	0	0	0	0	0
Alveolate;	K11707	0	0	0	0	0	0	1	0	0	0	0	0	0	0	0
Alveolate;	K17355	0	0	0	0	0	0	0	0	0	0	0	0	0	0	0
Alveolate;	K19715	0	0	0	0	0	0	0	0	0	0	0	0	1	0	0
Alveolate;	K13757	0	0	0	0	0	0	1	1	0	0	0	0	0	0	0
Alveolate;	K19538	0	0	0	0	0	0	0	0	0	0	0	2	0	0	0
Alveolate;Apicomplexa;Chromerida;	K00003	1	2	0	0	0	0	0	0	0	0	0	0	1	0	0
Alveolate;Apicomplexa;Chromerida;	K00020	0	0	0	0	0	0	0	0	0	0	0	0	2	2	1
Alveolate;Apicomplexa;Chromerida;	K00024	60	57.999	40	40	47	25	7	10.475	0	8	73	19	45.626	41	43
Alveolate;Apicomplexa;Chromerida;	K00029	0	0	0	0	0	0	0	0	0	0	0	0	1	1	1
Alveolate;Apicomplexa;Chromerida;	K00052	0	2	0	0	0	0	0	0	0	0	0	0	0	0	0
Alveolate;Apicomplexa;Chromerida;	K00059	0	0	0	9	4	1	0	0	0	0	0	0	0	0	0
Alveolate;Apicomplexa;Chromerida;	K00079	1	0	0	0	0	0	0	0	0	0	0	0	0	0	0
Alveolate;Apicomplexa;Chromerida;	K00088	0	2	0	0	0	0	0	0	0	1	0	2	5	1	0
Alveolate;Apicomplexa;Chromerida;	K00103	5	2	0	7	4	0	0	0	0	0	0	0	0	0	0
Alveolate;Apicomplexa;Chromerida;	K00106	0	1	0	1	0	0	0	0	0	0	0	0	0	1	0
Alveolate;Apicomplexa;Chromerida;	K00108	0	0	0	0	0	0	0	0	0	0	0	0	0	0	0
Alveolate;Apicomplexa;Chromerida;	K00140	0	0	0	0	0	0	0	0	0	0	0	0	0	0	0
Alveolate;Apicomplexa;Chromerida;	K00164	0	0	0	0	0	0	0	0	0	0	0	0	0	1	0
Alveolate;Apicomplexa;Chromerida;	K00166	0	0	0	0	0	0	0	0	0	0	0	0	0	1	0
Alveolate;Apicomplexa;Chromerida;	K00207	0	0	0	0	0	0	0	0	0	0	0	0	5	0	1
Alveolate;Apicomplexa;Chromerida;	K00232	0	0	0	0	0	0	0	0	0	0	1	0	2	2	0
Alveolate;Apicomplexa;Chromerida;	K00264	5	0	0	0	0	0	0	0	0	0	0	0	0	0	0
Alveolate;Apicomplexa;Chromerida;	K00277	0	0	0	0	0	0	0	0	0	0	0	0	13	9	5
Alveolate;Apicomplexa;Chromerida;	K00281	0	0	0	0	0	0	0	0	0	0	0	1	0	0	0
Alveolate;Apicomplexa;Chromerida;	K00294	0	0	0	0	0	0	0	0	0	0	0	0	0	0	0
Alveolate;Apicomplexa;Chromerida;	K00297	3	7	0	0	0	0	0	3	0	0	0	0	0	0	0
Alveolate;Apicomplexa;Chromerida;	K00315	2	4	0	0	2	2	0	0	0	0	0	0	0	0	0
Alveolate;Apicomplexa;Chromerida;	K00327	0	0	0	0	0	0	0	0	0	0	0	0	1	2	0
Alveolate;Apicomplexa;Chromerida;	K00357	0	0	0	0	0	0	0	0	0	0	0	0	2	0	0
Alveolate;Apicomplexa;Chromerida;	K00362	0	0	0	0	0	0	0	0	0	0	1	3	0	0	0
[truncated: 63,536 more rows]
